# Supplementary material for: Replication and mediation of the association between the metabolome and clinical markers of metabolic health in an adolescent cohort study
Source: Sci Rep. 2023 Feb 25;13:3296. doi: 10.1038/s41598-023-30231-9 (PMC9968318; doi:10.1038/s41598-023-30231-9)
Supplement: Supplementary file 4 — Supplementary Information 4. [file 41598_2023_30231_MOESM4_ESM.xlsx]

## Sheet: Sheet1
outcome	metabolite	doi
Blood Pressure	Phenylacetylglutamine	10.1161/HYPERTENSIONAHA.115.05544
Blood Pressure	Lactate	10.1161/HYPERTENSIONAHA.115.05544
Blood Pressure	Octanoylcarnitine	10.1161/HYPERTENSIONAHA.115.05544
Blood Pressure	Stearoylcarnitine	10.1161/HYPERTENSIONAHA.115.05544
Blood Pressure	Hexadecanedioate	10.1161/HYPERTENSIONAHA.115.05544
Blood Pressure	Tetradecanedioate	10.1161/HYPERTENSIONAHA.115.05544
Blood Pressure	10-Heptadecenoate (17:1n7)	10.1161/HYPERTENSIONAHA.115.05544
Blood Pressure	Dihomo-linoleate (20:2n6)	10.1161/HYPERTENSIONAHA.115.05544
Blood Pressure	Nonadecanoate (19:0)	10.1161/HYPERTENSIONAHA.115.05544
Blood Pressure	Palmitate (16:0)	10.1161/HYPERTENSIONAHA.115.05544
Blood Pressure	5-Dodecenoate (12:1n7)	10.1161/HYPERTENSIONAHA.115.05544
Blood Pressure	4-Androsten-3β,17β-diol disulfate 1*	10.1161/HYPERTENSIONAHA.115.05544
Blood Pressure	Cortisol	10.1161/HYPERTENSIONAHA.115.05544
Blood Pressure	HWESASXX*	10.1161/HYPERTENSIONAHA.115.05544
Blood Pressure	Caffeine	10.1161/HYPERTENSIONAHA.115.05544
Blood Pressure	Serine	10.1161/HYPERTENSIONAHA.116.07292
Blood Pressure	PC ae C42:4	10.1161/HYPERTENSIONAHA.116.07292
Blood Pressure	PC ae C44:3	10.1161/HYPERTENSIONAHA.116.07292
Blood Pressure	PC aa C38:4	10.1161/HYPERTENSIONAHA.116.07292
Blood Pressure	Glycine	10.1161/HYPERTENSIONAHA.116.07292
Blood Pressure	PC aa C38:3	10.1161/HYPERTENSIONAHA.116.07292
Blood Pressure	4-Hydroxyhippurate	10.1161/HYPERTENSIONAHA.113.01166
Blood Pressure	5α-Androstan-3β,17β-diol disulfate	10.1161/HYPERTENSIONAHA.113.01166
Blood Pressure	Androsterone sulfate	10.1161/HYPERTENSIONAHA.113.01166
Blood Pressure	Epiandrosterone sulfate	10.1161/HYPERTENSIONAHA.113.01166
Blood Pressure	α-1 acid glycoprotein (N-acetyl group)	10.1021/AC7025964
Blood Pressure	unknown (most probably same entity as 4)	10.1021/AC7025964
Blood Pressure	cholineb	10.1021/AC7025964
Blood Pressure	unknown (most probably same entity as 2)	10.1021/AC7025964
Blood Pressure	urea	10.1021/AC7025964
Blood Pressure	cholinea	10.1021/AC7025964
Blood Pressure	α-1 acid glycoprotein (N-acetyl group)	10.1021/AC7025964
Blood Pressure	unknown	10.1021/AC7025964
Blood Pressure	unknown, perhaps fucose	10.1021/AC7025964
Blood Pressure	CH−CH2 fragment of unknown origin	10.1021/AC7025964
Blood Pressure	cholineb	10.1021/AC7025964
Blood Pressure	phenylalanine (uncertain)	10.1021/AC7025964
Blood Pressure	CH−CH2 fragment of unknown origin	10.1021/AC7025964
Blood Pressure	phenylalanine (uncertain)	10.1021/AC7025964
Blood Pressure	unknown, perhaps albumin background	10.1021/AC7025964
Blood Pressure	cholinec	10.1021/AC7025964
Blood Pressure	G0	10.1089/OMI.2017.0044
Blood Pressure	G0F	10.1089/OMI.2017.0044
Blood Pressure	G0FN	10.1089/OMI.2017.0044
Blood Pressure	G0N	10.1089/OMI.2017.0044
Blood Pressure	G1	10.1089/OMI.2017.0044
Blood Pressure	G1F	10.1089/OMI.2017.0044
Blood Pressure	G1FN	10.1089/OMI.2017.0044
Blood Pressure	G1FNS	10.1089/OMI.2017.0044
Blood Pressure	G1FS	10.1089/OMI.2017.0044
Blood Pressure	G1N	10.1089/OMI.2017.0044
Blood Pressure	G1NS	10.1089/OMI.2017.0044
Blood Pressure	G1S	10.1089/OMI.2017.0044
Blood Pressure	G2	10.1089/OMI.2017.0044
Blood Pressure	G2F	10.1089/OMI.2017.0044
Blood Pressure	G2FN	10.1089/OMI.2017.0044
Blood Pressure	G2FNS	10.1089/OMI.2017.0044
Blood Pressure	G2FS	10.1089/OMI.2017.0044
Blood Pressure	G2N	10.1089/OMI.2017.0044
Blood Pressure	G2NS	10.1089/OMI.2017.0044
Blood Pressure	G2S	10.1089/OMI.2017.0044
Blood Pressure	Galactosylation	10.1089/OMI.2017.0044
Blood Pressure	Sialylation	10.1089/OMI.2017.0044
Blood Pressure	Bisecting GlcNAc	10.1089/OMI.2017.0044
Blood Pressure	Fucosylation	10.1089/OMI.2017.0044
Blood Pressure	Glutamate	10.1016/J.TRSL.2016.07.003
Blood Pressure	Glycerate	10.1016/J.TRSL.2016.07.003
Blood Pressure	3-Ureidopropionate	10.1016/J.TRSL.2016.07.003
Blood Pressure	3-Hydroxybutyrate	10.1016/J.TRSL.2016.07.003
Blood Pressure	Pyruvate	10.1016/J.TRSL.2016.07.003
Blood Pressure	Guanidinoacetate	10.1016/J.TRSL.2016.07.003
Blood Pressure	Oxaloacetate	10.1016/J.TRSL.2016.07.003
Blood Pressure	Pantothenate	10.1016/J.TRSL.2016.07.003
Blood Pressure	Malate	10.1016/J.TRSL.2016.07.003
Blood Pressure	2-aminoisobutyric acid	10.1038/NATURE06882
Blood Pressure	2-hydroxyibuprofen	10.1038/NATURE06882
Blood Pressure	2-oxoglutarate	10.1038/NATURE06882
Blood Pressure	3-hydroxyisovalerate	10.1038/NATURE06882
Blood Pressure	Acetylcarnitine	10.1038/NATURE06882
Blood Pressure	Alanine	10.1038/NATURE06882
Blood Pressure	Citrate	10.1038/NATURE06882
Blood Pressure	Creatine	10.1038/NATURE06882
Blood Pressure	Ethanol	10.1038/NATURE06882
Blood Pressure	Ethylglucoside	10.1038/NATURE06882
Blood Pressure	Formate	10.1038/NATURE06882
Blood Pressure	Guanidinoacetate	10.1038/NATURE06882
Blood Pressure	Hippurate	10.1038/NATURE06882
Blood Pressure	Lysine	10.1038/NATURE06882
Blood Pressure	N-acetyl-glycoproteins	10.1038/NATURE06882
Blood Pressure	N-methyl-2-pyridone-5 carboxamide	10.1038/NATURE06882
Blood Pressure	N-methylnicotinate	10.1038/NATURE06882
Blood Pressure	NNN-trimethylysine	10.1038/NATURE06882
Blood Pressure	Phenylacetyglutamine	10.1038/NATURE06882
Blood Pressure	Protein envelope (unresolved)‡	10.1038/NATURE06882
Blood Pressure	Sarcosine	10.1038/NATURE06882
Blood Pressure	Suberate	10.1038/NATURE06882
Blood Pressure	Succinate	10.1038/NATURE06882
Blood Pressure	Taurine	10.1038/NATURE06882
Blood Pressure	Trimethylamine-N-oxide	10.1038/NATURE06882
Blood Pressure	Unknown 1	10.1038/NATURE06882
Blood Pressure	Unknown 2	10.1038/NATURE06882
Blood Pressure	Unknown 3	10.1038/NATURE06882
Blood Pressure	Unknown 4	10.1038/NATURE06882
Blood Pressure	Unknown 5	10.1038/NATURE06882
Blood Pressure	Threonine	10.1155/2016/7646979
Blood Pressure	Nicotinoyl glycine	10.1155/2016/7646979
Blood Pressure	Glycine	10.1155/2016/7646979
Blood Pressure	Phenylalanine	10.1155/2016/7646979
Blood Pressure	S-Carboxymethylcysteine	10.1155/2016/7646979
Blood Pressure	Tyrosine	10.1155/2016/7646979
Blood Pressure	Aspartic acid	10.1155/2016/7646979
Blood Pressure	Gly-Pro	10.1155/2016/7646979
Blood Pressure	Talose	10.1155/2016/7646979
Blood Pressure	Lyxose	10.1155/2016/7646979
Blood Pressure	Galactose	10.1155/2016/7646979
Blood Pressure	Glucose-1-phosphate	10.1155/2016/7646979
Blood Pressure	Methyl-beta-D-galactopyranoside	10.1155/2016/7646979
Blood Pressure	Dihydroxyacetone	10.1155/2016/7646979
Blood Pressure	Melezitose	10.1155/2016/7646979
Blood Pressure	Methylmalonic acid	10.1155/2016/7646979
Blood Pressure	Malonic acid	10.1155/2016/7646979
Blood Pressure	Shikimic acid	10.1155/2016/7646979
Blood Pressure	Oxalic acid	10.1155/2016/7646979
Blood Pressure	alanine	10.1038/S41598-017-02289-9
Blood Pressure	pyruvate	10.1038/S41598-017-02289-9
Blood Pressure	methionine	10.1038/S41598-017-02289-9
Blood Pressure	arginine	10.1038/S41598-017-02289-9
Blood Pressure	adenine	10.1038/S41598-017-02289-9
Blood Pressure	uracil	10.1038/S41598-017-02289-9
Blood Pressure	Diacylglycerol (36:2)	10.1161/ATVBAHA.120.314356
Blood Pressure	Diacylglycerol (34:1)	10.1161/ATVBAHA.120.314356
Blood Pressure	Monoacylglycerol (14:0)	10.1161/ATVBAHA.120.314356
Blood Pressure	Monoacylglycerol (16:0)	10.1161/ATVBAHA.120.314356
Blood Pressure	Monoacylglycerol (16:1)	10.1161/ATVBAHA.120.314356
Blood Pressure	Monoacylglycerol (18:0)	10.1161/ATVBAHA.120.314356
Blood Pressure	Monoacylglycerol (18:1)	10.1161/ATVBAHA.120.314356
Blood Pressure	Monoacylglycerol (18:2)	10.1161/ATVBAHA.120.314356
Blood Pressure	Ceramide phosphoethanolamine (36:2)	10.1161/ATVBAHA.120.314356
Blood Pressure	Triacylglycerol (total)	10.1161/ATVBAHA.120.314356
Blood Pressure	Oleic acid	10.1161/ATVBAHA.120.314356
Blood Pressure	Glycerolipids	10.1161/ATVBAHA.120.314356
Blood Pressure	Ceramide (d18:1,C24:0)	10.1161/ATVBAHA.120.314356
Blood Pressure	Triacylglycerol (C16:0,C16:1)	10.1161/ATVBAHA.120.314356
Blood Pressure	Oleic acid (C18:cis[9]1)	10.1161/ATVBAHA.120.314356
Blood Pressure	Cholesterylester (C16:0)	10.1161/ATVBAHA.120.314356
Blood Pressure	Xanthurenate_x000D_	10.1097/HJH.0000000000002363
Blood Pressure	Glucuronide of piperine metabolite C17H21NO3 (3)	10.1097/HJH.0000000000002363
Blood Pressure	Glucuronide of piperine metabolite C17H21NO3 (4)	10.1097/HJH.0000000000002363
Blood Pressure	Glucuronide of piperine metabolite C17H21NO3 (5)	10.1097/HJH.0000000000002363
Blood Pressure	X - 21752	10.1097/HJH.0000000000002363
Blood Pressure	X - 23776	10.1097/HJH.0000000000002363
Blood Pressure	Glucose	10.1097/HJH.0000000000002363
Blood Pressure	Myristate (14:0)	10.1097/HJH.0000000000002363
Blood Pressure	Palmitate (16:0)	10.1097/HJH.0000000000002363
Blood Pressure	Linoleate (18:2n6)	10.1097/HJH.0000000000002363
Blood Pressure	Linolenate [alpha or gamma; (18:3n3 or 6)]	10.1097/HJH.0000000000002363
Blood Pressure	Xanthurenate	10.1097/HJH.0000000000002363
Blood Pressure	Behenoyl	10.1097/HJH.0000000000002363
Blood Pressure	dihydrosphingomyelin (d18:0/22:0)	10.1097/HJH.0000000000002363
Blood Pressure	Sphingomyelin (d18:0/20:0, d16:0/22:0)	10.1097/HJH.0000000000002363
Blood Pressure	Glucuronide of piperine metabolite C17H21NO3 (3)	10.1097/HJH.0000000000002363
Blood Pressure	Glucuronide of piperine metabolite C17H21NO3 (4)	10.1097/HJH.0000000000002363
Blood Pressure	Glucuronide of piperine metabolite C17H21NO3 (5)	10.1097/HJH.0000000000002363
Blood Pressure	Cholesterol	10.1097/HJH.0000000000002363
Blood Pressure	Palmitate (16:0)_x000D_	10.1097/HJH.0000000000002363
Blood Pressure	1-palmitoyl-2-linoleoyl-GPC (16:0/18:2)	10.1097/HJH.0000000000002363
Blood Pressure	Formiminoglutamate	10.1097/HJH.0000000000002363
Blood Pressure	Oxalate (ethanedioate)	10.1097/HJH.0000000000002363
Blood Pressure	Threonate	10.1097/HJH.0000000000002363
Blood Pressure	1-palmitoyl-2-linoleoyl-GPE (16:0/18:2)	10.1097/HJH.0000000000002363
Blood Pressure	1-stearoyl-2-arachidonoyl GPE (18:0/20:4)	10.1097/HJH.0000000000002363
Blood Pressure	1-stearoyl-2-linoleoyl-GPE (18:0/18:2)	10.1097/HJH.0000000000002363
Blood Pressure	1-stearoyl-2-oleoyl-GPE (18:0/18:1)	10.1097/HJH.0000000000002363
Blood Pressure	N-palmitoyl-sphinganine (d18:0/16:0)	10.1097/HJH.0000000000002363
Blood Pressure	N-stearoyl-sphinganine (d18:0/18:0)	10.1097/HJH.0000000000002363
Blood Pressure	Thromboxane B2	10.1097/HJH.0000000000002363
Blood Pressure	5-methyluridine (ribothymidine)	10.1097/HJH.0000000000002363
Blood Pressure	Fibrinopeptide B (1–11)	10.1097/HJH.0000000000002363
Blood Pressure	Fibrinopeptide B (1–12)	10.1097/HJH.0000000000002363
Blood Pressure	Fibrinopeptide B (1–13)	10.1097/HJH.0000000000002363
Blood Pressure	Gamma-glutamylisoleucinea	10.1097/HJH.0000000000002363
Blood Pressure	Tartronate (hydroxymalonate)	10.1097/HJH.0000000000002363
Blood Pressure	Ethyl glucuronide	10.1097/HJH.0000000000002363
Blood Pressure	X – 17367	10.1097/HJH.0000000000002363
Blood Pressure	X – 21752	10.1097/HJH.0000000000002363
Blood Pressure	X – 24337	10.1097/HJH.0000000000002363
Blood Pressure	Serine	10.1097/HJH.0000000000002363
Blood Pressure	Glucose	10.1097/HJH.0000000000002363
Blood Pressure	Urate	10.1097/HJH.0000000000002363
Blood Pressure	GABA	10.1016/J.JDIACOMP.2018.12.002
IL-16	D pyroglutamic acid	10.1016/J.JDIACOMP.2018.12.002
Cholesterol	D pyroglutamic acid	10.1016/J.JDIACOMP.2018.12.002
Leptin	GABA	10.1016/J.JDIACOMP.2018.12.002
Leptin	D pyroglutamic acid	10.1016/J.JDIACOMP.2018.12.002
Blood Pressure	N-acetyl D_tryptophan	10.1016/J.JDIACOMP.2018.12.002
Blood Pressure	Carnitine	10.7150/THNO.41106
Blood Pressure	Indoxyl sulfate	10.7150/THNO.41106
Blood Pressure	octylamine	10.2174/0929867324666171006122656
Blood Pressure	ornithine	10.2174/0929867324666171006122656
Blood Pressure	phenylpropionic acid	10.2174/0929867324666171006122656
Blood Pressure	uric acid	10.2174/0929867324666171006122656
Blood Pressure	decanamide	10.2174/0929867324666171006122656
Blood Pressure	oxononanoic acid	10.2174/0929867324666171006122656
Blood Pressure	5-hydroxyindoleacetic acid	10.2174/0929867324666171006122656
Blood Pressure	dodecanamide	10.2174/0929867324666171006122656
Blood Pressure	phenylalanine	10.2174/0929867324666171006122656
Blood Pressure	undecanedioic acid	10.2174/0929867324666171006122656
Blood Pressure	undecanoylglycine	10.2174/0929867324666171006122656
Blood Pressure	C16 sphinganine	10.2174/0929867324666171006122656
Blood Pressure	HETE (hydroxyeicosatetraenoic acid)	10.2174/0929867324666171006122656
Blood Pressure	HDoHE (hydroxy-docosahexaenoic acid)	10.2174/0929867324666171006122656
Blood Pressure	dehydroepiandrosterone sulfate	10.2174/0929867324666171006122656
Blood Pressure	hexacosahexaneoic acid	10.2174/0929867324666171006122656
Blood Pressure	N-linoleoyltaurine	10.2174/0929867324666171006122656
Blood Pressure	hydroxyoxocholanoic acid	10.2174/0929867324666171006122656
Blood Pressure	phosphopantothenoylcysteine	10.2174/0929867324666171006122656
Blood Pressure	LPE(P-16:0)	10.2174/0929867324666171006122656
Blood Pressure	vitamin D3 derivative	10.2174/0929867324666171006122656
Blood Pressure	β-hydroxyisovalerate	10.1161/HYPERTENSIONAHA.119.12880
Blood Pressure	Methionine sulfone	10.1161/HYPERTENSIONAHA.119.12880
Blood Pressure	N-acetylneuraminate	10.1161/HYPERTENSIONAHA.119.12880
Blood Pressure	1,5-anhydroglucitol	10.1161/HYPERTENSIONAHA.119.12880
Blood Pressure	Campesterol	10.1161/HYPERTENSIONAHA.119.12880
Blood Pressure	N2-acetyllysine	10.1161/HYPERTENSIONAHA.119.12880
Blood Pressure	Threonylphenylalanine	10.1161/HYPERTENSIONAHA.119.12880
Blood Pressure	Maltose	10.1161/HYPERTENSIONAHA.119.12880
Blood Pressure	Sucrose	10.1161/HYPERTENSIONAHA.119.12880
Blood Pressure	Vanillactate	10.1161/HYPERTENSIONAHA.119.12880
Triglycerides	1-(1-enyl-palmitoyl)-2-oleoyl-GPC (P-16:0/18:1)	10.1371/JOURNAL.PONE.0205899
Triglycerides	1-palmitoyl-2-arachidonoyl-GPE (16:0/20:4)	10.1371/JOURNAL.PONE.0205899
Triglycerides	1-palmitoyl-2-linoleoyl-GPE (16:0/18:2)	10.1371/JOURNAL.PONE.0205899
Triglycerides	1-stearoyl-2-linoleoyl-GPE (18:0/18:2)	10.1371/JOURNAL.PONE.0205899
Triglycerides	diacylglycerol (12:0/18:1, 14:0/16:1, 16:0/14:1) [2]	10.1371/JOURNAL.PONE.0205899
Triglycerides	diacylglycerol (14:0/18:1, 16:0/16:1) [1]	10.1371/JOURNAL.PONE.0205899
Triglycerides	diacylglycerol (14:0/18:1, 16:0/16:1) [2]	10.1371/JOURNAL.PONE.0205899
Triglycerides	diacylglycerol (16:1/18:2 [2], 16:0/18:3 [1])	10.1371/JOURNAL.PONE.0205899
Triglycerides	linoleoyl-linolenoyl-glycerol (18:2/18:3) [1]	10.1371/JOURNAL.PONE.0205899
Triglycerides	linoleoyl-linolenoyl-glycerol (18:2/18:3) [2]	10.1371/JOURNAL.PONE.0205899
Triglycerides	linoleoyl-linoleoyl-glycerol (18:2/18:2) [1]	10.1371/JOURNAL.PONE.0205899
Triglycerides	oleoyl-linoleoyl-glycerol (18:1/18:2) [1]	10.1371/JOURNAL.PONE.0205899
Triglycerides	oleoyl-linoleoyl-glycerol (18:1/18:2) [2]	10.1371/JOURNAL.PONE.0205899
Triglycerides	oleoyl-oleoyl-glycerol (18:1/18:1) [2]	10.1371/JOURNAL.PONE.0205899
Triglycerides	oleoyl-oleoyl-glycerol (18:1/18:1) [1]	10.1371/JOURNAL.PONE.0205899
Triglycerides	palmitoleoyl-linoleoyl-glycerol (16:1/18:2) [1]	10.1371/JOURNAL.PONE.0205899
Triglycerides	palmitoleoyl-oleoyl-glycerol (16:1/18:1) [1]	10.1371/JOURNAL.PONE.0205899
Triglycerides	palmitoleoyl-oleoyl-glycerol (16:1/18:1) [2]	10.1371/JOURNAL.PONE.0205899
Triglycerides	palmitoyl-linolenoyl-glycerol (16:0/18:3) [2]	10.1371/JOURNAL.PONE.0205899
Triglycerides	palmitoyl-linoleoyl-glycerol (16:0/18:2) [1]	10.1371/JOURNAL.PONE.0205899
Triglycerides	palmitoyl-linoleoyl-glycerol (16:0/18:2) [2]	10.1371/JOURNAL.PONE.0205899
Triglycerides	palmitoyl-myristoyl-glycerol (16:0/14:0) [2]	10.1371/JOURNAL.PONE.0205899
Triglycerides	palmitoyl-oleoyl-glycerol (16:0/18:1) [1]	10.1371/JOURNAL.PONE.0205899
Triglycerides	palmitoyl-oleoyl-glycerol (16:0/18:1) [2]	10.1371/JOURNAL.PONE.0205899
Triglycerides	palmitoyl-palmitoyl-glycerol (16:0/16:0) [1]	10.1371/JOURNAL.PONE.0205899
Triglycerides	palmitoyl-palmitoyl-glycerol (16:0/16:0) [2]	10.1371/JOURNAL.PONE.0205899
Triglycerides	DG(34:2)	10.1007/S11306-020-01703-0
Triglycerides	TG(50:3)	10.1007/S11306-020-01703-0
Triglycerides	TG(50:2)	10.1007/S11306-020-01703-0
Triglycerides	DG(36:2)	10.1007/S11306-020-01703-0
Triglycerides	DG-H2O(34:1)	10.1007/S11306-020-01703-0
Triglycerides	SM(42:2)	10.1007/S11306-020-01703-0
Triglycerides	DG(36:3)	10.1007/S11306-020-01703-0
Triglycerides	SM(34:1)	10.1007/S11306-020-01703-0
Triglycerides	TG(52:2)	10.1007/S11306-020-01703-0
Triglycerides	TG(52:3)	10.1007/S11306-020-01703-0
Triglycerides	CE(18:1)	10.1007/S11306-020-01703-0
Triglycerides	PC-O(34:1)	10.1007/S11306-020-01703-0
HDL	TG(52:3)	10.1007/S11306-020-01703-0
HDL	DG-H20(34:1)	10.1007/S11306-020-01703-0
HDL	PC(34:3)	10.1007/S11306-020-01703-0
HDL	DG-H20(34:2)	10.1007/S11306-020-01703-0
HDL	DG-H20(36:2)	10.1007/S11306-020-01703-0
HDL	PC(38:5)	10.1007/S11306-020-01703-0
HDL	TG(52:2)	10.1007/S11306-020-01703-0
HDL	TG(54:2)	10.1007/S11306-020-01703-0
HDL	TG(52:4)	10.1007/S11306-020-01703-0
HDL	PC-O(34:3)	10.1007/S11306-020-01703-0
HDL	TG(53:3)	10.1007/S11306-020-01703-0
LDL	CE(18:2)	10.1007/S11306-020-01703-0
LDL	CE(18:3)	10.1007/S11306-020-01703-0
LDL	CE(14:0)	10.1007/S11306-020-01703-0
LDL	CE(20:3)	10.1007/S11306-020-01703-0
LDL	TG(47:4)	10.1007/S11306-020-01703-0
LDL	CE(18:1)	10.1007/S11306-020-01703-0
LDL	PC-O(34:1)	10.1007/S11306-020-01703-0
LDL	CE(20:5)	10.1007/S11306-020-01703-0
LDL	SM(42:1)	10.1007/S11306-020-01703-0
LDL	TG(48:4)	10.1007/S11306-020-01703-0
Cholesterol	CE(18:3)	10.1007/S11306-020-01703-0
Cholesterol	LPC(20:4)	10.1007/S11306-020-01703-0
Cholesterol	CE(14:0)	10.1007/S11306-020-01703-0
Cholesterol	CE(20:3)	10.1007/S11306-020-01703-0
Cholesterol	CE(16:1)	10.1007/S11306-020-01703-0
Cholesterol	PC-O(40:5)	10.1007/S11306-020-01703-0
Cholesterol	CE(20:5)	10.1007/S11306-020-01703-0
Cholesterol	LPC(18:2)	10.1007/S11306-020-01703-0
Cholesterol	CE(18:2)	10.1007/S11306-020-01703-0
Cholesterol	TG(56:5)	10.1007/S11306-020-01703-0
Cholesterol	PC-O(34:1)	10.1007/S11306-020-01703-0
HDL	Deoxycytidine	10.1038/S41366-018-0132-Z
HDL	Carnosine	10.1038/S41366-018-0132-Z
HDL	Tyrosine	10.1038/S41366-018-0132-Z
HDL	Phenylalanine	10.1038/S41366-018-0132-Z
HDL	Alanine	10.1038/S41366-018-0132-Z
HDL	Proline	10.1038/S41366-018-0132-Z
HDL	Isoleucine	10.1038/S41366-018-0132-Z
HDL	Lysine	10.1038/S41366-018-0132-Z
HDL	Ornithine	10.1038/S41366-018-0132-Z
HDL	Phosphoethanolamine	10.1038/S41366-018-0132-Z
HDL	L-Kynurenine	10.1038/S41366-018-0132-Z
HDL	Kynurenic Acid	10.1038/S41366-018-0132-Z
HDL	Propionylcarnitine	10.1038/S41366-018-0132-Z
HDL	Citrulline	10.1038/S41366-018-0132-Z
Triglycerides	Glycine	10.1038/S41366-018-0132-Z
Triglycerides	Serine	10.1038/S41366-018-0132-Z
Triglycerides	Aspartate	10.1038/S41366-018-0132-Z
Triglycerides	S-Adenosyl-L-Homocysteine	10.1038/S41366-018-0132-Z
CRP	Carnitine	10.1038/S41366-018-0132-Z
CRP	D-Glucuronic acid	10.1038/S41366-018-0132-Z
Blood Pressure	acetyl-ornithine	10.1038/S41598-020-64329-1
Blood Pressure	α-aminoadipic acid	10.1038/S41598-020-64329-1
Blood Pressure	citrulline	10.1038/S41598-020-64329-1
Blood Pressure	phenylalanine	10.1038/S41598-020-64329-1
Blood Pressure	yso-phosphatidylcholins	10.1038/S41598-020-64329-1
Blood Pressure	arginine	10.1038/S41598-020-64329-1
Blood Pressure	phosphocholines	10.1038/S41598-020-64329-1
Blood Pressure	dime hylarginine	10.1038/S41598-020-64329-1
Blood Pressure	glutamine	10.1038/S41598-020-64329-1
Blood Pressure	Glucose	10.1097/HJH.0000000000002363
Blood Pressure	formiminoglutamate	10.1097/HJH.0000000000002363
Blood Pressure	1-palmitoyl-2-linoleoyl-GPC(1 6:0/18:2)	10.1097/HJH.0000000000002363
Blood Pressure	1-palmitoyl-2- linoleoyl-GPE (16:0/18:2)	10.1097/HJH.0000000000002363
Blood Pressure	1- stearoyl-2-arachidonoyl-GPE (18:0/20:4)	10.1097/HJH.0000000000002363
Blood Pressure	1-stearoyl-2- linoleoyl-GPE (18:0/18:2)	10.1097/HJH.0000000000002363
Blood Pressure	glucuronide	10.1097/HJH.0000000000002363
Blood Pressure	urate	10.1097/HJH.0000000000002363
Blood Pressure	Hexadecanoic acid	10.1007/S11306-018-1408-Y
Blood Pressure	carnitine	10.1007/S11306-018-1408-Y
Blood Pressure	tetradecanoic acid	10.1007/S11306-018-1408-Y
Blood Pressure	lyso-PC	10.1007/S11306-018-1408-Y
Blood Pressure	acetylcarnitine	10.1007/S11306-018-1408-Y
Blood Pressure	diacylglycerols	10.1007/S11306-018-1408-Y
Blood Pressure	palmitic amide	10.1007/S11306-018-1408-Y
Blood Pressure	glycerol	10.1007/S11306-018-1408-Y
Blood Pressure	dodecanoylcarnitine	10.1007/S11306-018-1408-Y
Blood Pressure	Cortolone	10.1016/J.CCA.2018.08.006
Blood Pressure	butyric acid	10.1016/J.CCA.2018.08.006
Blood Pressure	o-tyrosine	10.1016/J.CCA.2018.08.006
Blood Pressure	5-hydroxyhexanoic acid	10.1016/J.CCA.2018.08.006
Blood Pressure	11-hydroxyandrosterone	10.1016/J.CCA.2018.08.006
Blood Pressure	Ornithine	10.1002/IUB.1885
Blood Pressure	Alanine	10.1038/S41598-017-02289-9
Blood Pressure	adenine	10.1038/S41598-017-02289-9
Blood Pressure	methionine	10.1038/S41598-017-02289-9
Blood Pressure	pyruvate	10.1038/S41598-017-02289-9
Blood Pressure	uracil	10.1038/S41598-017-02289-9
Blood Pressure	Oleic acid	10.1038/SREP25871
Blood Pressure	Cholesterol	10.1097/MD.0000000000004965
Blood Pressure	fatty acid	10.1097/MD.0000000000004965
Blood Pressure	Pyruvate	10.1016/J.TRSL.2016.07.003
Blood Pressure	malate	10.1016/J.TRSL.2016.07.003
Blood Pressure	Talose	10.1155/2016/7646979
Blood Pressure	lyxose	10.1155/2016/7646979
Blood Pressure	galactose	10.1155/2016/7646979
Blood Pressure	glucose-1 -phosphate	10.1155/2016/7646979
Blood Pressure	dihydroxyacetone	10.1155/2016/7646979
Blood Pressure	oxalic acid	10.1155/2016/7646979
Blood Pressure	methyl-β-d-galactopyranoside	10.1155/2016/7646979
Blood Pressure	melezitose	10.1155/2016/7646979
Blood Pressure	methylmalonic acid	10.1155/2016/7646979
Blood Pressure	Adenine	10.1016/J.ACA.2014.11.009
Blood Pressure	fumaric acid	10.1016/J.ACA.2014.11.009
Blood Pressure	glycerol	10.1016/J.ACA.2014.11.009
Blood Pressure	oxalic acid	10.1016/J.ACA.2014.11.009
Blood Pressure	pyrophosphate	10.1016/J.ACA.2014.11.009
Blood Pressure	uric acid	10.1016/J.ACA.2014.11.009
Blood Pressure	Acetylformic acid	25535139
Blood Pressure	lactic acid	25535139
Blood Pressure	low density lipoprotein	25535139
Blood Pressure	very low density lipoprotein	25535139
Blood Pressure	Free fatty acid	10.1371/JOURNAL.PONE.0096735
Blood Pressure	glucose	10.1371/JOURNAL.PONE.0096735
Blood Pressure	low density lipoproteins cholesterol	10.1371/JOURNAL.PONE.0096735
Blood Pressure	triglyceride	10.1371/JOURNAL.PONE.0096735
Blood Pressure	malondialdehyde	10.1371/JOURNAL.PONE.0096735
Blood Pressure	2-OH-Isovalerate	10.1016/J.JASH.2014.11.007
Blood Pressure	3-OH-sebacic acid	10.1016/J.JASH.2014.11.007
Blood Pressure	4-OH-phenyl-lactate	10.1016/J.JASH.2014.11.007
Blood Pressure	lactic acid	10.1016/J.JASH.2014.11.007
Blood Pressure	tricarballylic acid	10.1016/J.JASH.2014.11.007
Blood Pressure	4-Hydroxyhippurate	10.1093/AJE/KWT004
Blood Pressure	epiandrosterone sulfate	10.1093/AJE/KWT004
Blood Pressure	5α-androstan-3β17β-diol	10.1093/AJE/KWT004
Blood Pressure	androsterone sulfate	10.1093/AJE/KWT004
Blood Pressure	disulfate	10.1093/AJE/KWT004
Blood Pressure	Related to SBP: Phosphatidylinositol 36:2	10.1161/HYPERTENSIONAHA.113.01396
Blood Pressure	DGs; Related to DBP: MHCs	10.1161/HYPERTENSIONAHA.113.01396
Blood Pressure	PCs	10.1161/HYPERTENSIONAHA.113.01396
Blood Pressure	PI	10.1161/HYPERTENSIONAHA.113.01396
Blood Pressure	DGs; Related to mean arterial pressure: MHCs	10.1161/HYPERTENSIONAHA.113.01396
Blood Pressure	PC 34:4	10.1161/HYPERTENSIONAHA.113.01396
Blood Pressure	PIs	10.1161/HYPERTENSIONAHA.113.01396
Blood Pressure	DGs	10.1161/HYPERTENSIONAHA.113.01396
Blood Pressure	Lyso-PC 22:6	10.1039/C1MB05342F
Blood Pressure	phosphatidylcholine 40:6	10.1039/C1MB05342F
Blood Pressure	aaopaulometallo-β-lactamase	10.1039/C1MB05342F
Blood Pressure	cholesterol esters	10.1039/C1MB05342F
Blood Pressure	triacylglycerols	10.1039/C1MB05342F
Blood Pressure	Aspartic acid	10.1007/S00216-011-4880-Z
Blood Pressure	oleic acid	10.1007/S00216-011-4880-Z
Blood Pressure	stearoylglycerol	10.1007/S00216-011-4880-Z
Blood Pressure	galactose	10.1007/S00216-011-4880-Z
Blood Pressure	ornithine	10.1007/S00216-011-4880-Z
Blood Pressure	glucose	10.1007/S00216-011-4880-Z
Blood Pressure	isoleucine	10.1007/S00216-011-4880-Z
Blood Pressure	tryptophan	10.1007/S00216-011-4880-Z
Blood Pressure	palmitoylglycerol	10.1007/S00216-011-4880-Z
Blood Pressure	Choline	10.1021/AC7025964
Blood Pressure	phenylalanine	10.1021/AC7025964
Blood Pressure	Alanine	10.1038/NATURE06882
Blood Pressure	Phospholipid eicosatrienoic acid (20:3)	10.1161/01.HYP.27.2.303
Blood Pressure	cholesterol ester	10.1161/01.HYP.27.2.303
Blood Pressure	dihomogammalinolenic acid (20:3)	10.1161/01.HYP.27.2.303
Blood Pressure	cholesterol ester palmitoleic acid (16:1)	10.1161/01.HYP.27.2.303
Blood Pressure	Trptophan	10.1038/S41598-020-64329-1
Blood Pressure	valine	10.1038/S41598-020-64329-1
Blood Pressure	methionine	10.1038/S41598-020-64329-1
Blood Pressure	ornithine	10.1038/S41598-020-64329-1
Blood Pressure	leucine	10.1038/S41598-020-64329-1
Blood Pressure	histine	10.1038/S41598-020-64329-1
Blood Pressure	spermine	10.1038/S41598-020-64329-1
Blood Pressure	Oxalate	10.1097/HJH.0000000000002363
Blood Pressure	threonate	10.1097/HJH.0000000000002363
Blood Pressure	thromboxane B2	10.1097/HJH.0000000000002363
Blood Pressure	ribothymidine	10.1097/HJH.0000000000002363
Blood Pressure	tartronate	10.1097/HJH.0000000000002363
Blood Pressure	serine	10.1097/HJH.0000000000002363
Blood Pressure	Serine	10.1016/J.EKIR.2018.10.007
Blood Pressure	tyrosine	10.1016/J.EKIR.2018.10.007
Blood Pressure	leucine	10.1016/J.EKIR.2018.10.007
Blood Pressure	ornithine	10.1016/J.EKIR.2018.10.007
Blood Pressure	phenylalanine	10.1016/J.EKIR.2018.10.007
Blood Pressure	threonine	10.1016/J.EKIR.2018.10.007
Blood Pressure	proline	10.1016/J.EKIR.2018.10.007
Blood Pressure	glutamic acid	10.1016/J.EKIR.2018.10.007
Blood Pressure	carnosine	10.1016/J.EKIR.2018.10.007
Blood Pressure	Melatonin	10.1016/J.CCA.2018.08.006
Blood Pressure	5-hydroxyindoleacetic acid	10.1016/J.CCA.2018.08.006
Blood Pressure	methionine	10.1016/J.CCA.2018.08.006
Blood Pressure	2-aminooctanoic acid	10.1016/J.CCA.2018.08.006
Blood Pressure	3,4-dihydroxyph enyl-glycol	10.1016/J.CCA.2018.08.006
Blood Pressure	Glycine	10.1002/IUB.1885
Blood Pressure	octanoylcarnitine	10.1002/IUB.1885
Blood Pressure	decanoylcarnitine	10.1002/IUB.1885
Blood Pressure	lauroylcarnitine	10.1002/IUB.1885
Blood Pressure	tetradecenoylcarnitine	10.1002/IUB.1885
Blood Pressure	3-hydroxyl-tetradecanoyl-carnitine	10.1002/IUB.1885
Blood Pressure	tetradecadienoylcarnitine	10.1002/IUB.1885
Blood Pressure	methylmalonylcarnitine	10.1002/IUB.1885
Blood Pressure	Arginine	10.1038/S41598-017-02289-9
Blood Pressure	Myo-inositol	10.1038/SREP25871
Blood Pressure	Glutamate	10.1016/J.TRSL.2016.07.003
Blood Pressure	glycerate	10.1016/J.TRSL.2016.07.003
Blood Pressure	pantothenate	10.1016/J.TRSL.2016.07.003
Blood Pressure	3-ureidopropionate	10.1016/J.TRSL.2016.07.003
Blood Pressure	oxaloacetate	10.1016/J.TRSL.2016.07.003
Blood Pressure	guanidinoacetate	10.1016/J.TRSL.2016.07.003
Blood Pressure	Threonine	10.1155/2016/7646979
Blood Pressure	glycine	10.1155/2016/7646979
Blood Pressure	phenylalanine	10.1155/2016/7646979
Blood Pressure	tyrosine	10.1155/2016/7646979
Blood Pressure	aspartic acid	10.1155/2016/7646979
Blood Pressure	nicotinoyl glycine	10.1155/2016/7646979
Blood Pressure	glycine-proline	10.1155/2016/7646979
Blood Pressure	alpha- tocopherol	10.1155/2016/7646979
Blood Pressure	noradrenaline	10.1155/2016/7646979
Blood Pressure	Asparagine	10.1016/J.ACA.2014.11.009
Blood Pressure	citrulline	10.1016/J.ACA.2014.11.009
Blood Pressure	tryptophan	10.1016/J.ACA.2014.11.009
Blood Pressure	valine	10.1016/J.ACA.2014.11.009
Blood Pressure	glycine	10.1016/J.ACA.2014.11.009
Blood Pressure	isoleucine	10.1016/J.ACA.2014.11.009
Blood Pressure	cystine	10.1016/J.ACA.2014.11.009
Blood Pressure	glutamine	10.1016/J.ACA.2014.11.009
Blood Pressure	tyrosine	10.1016/J.ACA.2014.11.009
Blood Pressure	lysine	10.1016/J.ACA.2014.11.009
Blood Pressure	Inose	25535139
Blood Pressure	methylhistidine	25535139
Blood Pressure	p-hydroxyphenylalanine	25535139
Blood Pressure	alanine	25535139
Blood Pressure	glucose	25535139
Blood Pressure	valine	25535139
Blood Pressure	High-density lipoprotein cholesterol	10.1371/JOURNAL.PONE.0096735
Blood Pressure	low density lipoproteins	10.1371/JOURNAL.PONE.0096735
Blood Pressure	Dimethyluracil	10.1016/J.JASH.2014.11.007
Blood Pressure	trimethyl -L-lysine	10.1016/J.JASH.2014.11.007
Blood Pressure	hesperetin	10.1016/J.JASH.2014.11.007
Blood Pressure	hexenoylcarnitine	10.1016/J.JASH.2014.11.007
Blood Pressure	kynurenic acid	10.1016/J.JASH.2014.11.007
Blood Pressure	methylguanosine	10.1016/J.JASH.2014.11.007
Blood Pressure	methyluric acid	10.1016/J.JASH.2014.11.007
Blood Pressure	fumaric acid n-acetylarylamine	10.1016/J.JASH.2014.11.007
Blood Pressure	phenylglyoxylate	10.1016/J.JASH.2014.11.007
Blood Pressure	Cellobiose	10.1007/S00216-011-4880-Z
Blood Pressure	fructose	10.1007/S00216-011-4880-Z
Blood Pressure	glycerol 3-phosphate	10.1007/S00216-011-4880-Z
Blood Pressure	lactobionic acid	10.1007/S00216-011-4880-Z
Blood Pressure	Urea	10.1021/AC7025964
Blood Pressure	α-1 Acid glycoprotein	10.1021/AC7025964
Blood Pressure	Formate	10.1038/NATURE06882
Blood Pressure	hippurate	10.1038/NATURE06882
Blood Pressure	n-methylnicotinate	10.1038/NATURE06882
Blood Pressure	Cholesterol ester stearic acid (18:0)	10.1161/01.HYP.27.2.303
Blood Pressure	ornithine	10.1002/IUB.1885
Blood Pressure	ornithine/citrulline	10.1002/IUB.1885
Blood Pressure	phenylalanine/tyrosine	10.1002/IUB.1885
Blood Pressure	3-hydroxyisovalerylcarnitine/octanoylcarnitine	10.1002/IUB.1885
Blood Pressure	racil	10.1038/S41598-017-02289-9
Blood Pressure	arginine	10.1038/S41598-017-02289-9
Cholesterol	SM C16-0	10.1371/JOURNAL.PONE.0173615
Cholesterol	SM C18-0	10.1371/JOURNAL.PONE.0173615
Cholesterol	SM C16-1	10.1371/JOURNAL.PONE.0173615
Cholesterol	SM (OH) C24-1	10.1371/JOURNAL.PONE.0173615
Cholesterol	PC aa C28-1	10.1371/JOURNAL.PONE.0173615
Cholesterol	SM C24-1	10.1371/JOURNAL.PONE.0173615
Cholesterol	SM (OH) C22-2	10.1371/JOURNAL.PONE.0173615
Cholesterol	PC aa C38-4	10.1371/JOURNAL.PONE.0173615
Cholesterol	PC aa C38-3	10.1371/JOURNAL.PONE.0173615
Cholesterol	PC aa C36-4	10.1371/JOURNAL.PONE.0173615
Cholesterol	SM (OH) C16-1	10.1371/JOURNAL.PONE.0173615
Cholesterol	PC aa C38-5	10.1371/JOURNAL.PONE.0173615
Cholesterol	PC aa C31-0	10.1371/JOURNAL.PONE.0173615
Cholesterol	SM (OH) C14-1	10.1371/JOURNAL.PONE.0173615
Cholesterol	PC aa C36-1	10.1371/JOURNAL.PONE.0173615
Cholesterol	SM C18-1	10.1371/JOURNAL.PONE.0173615
Cholesterol	PC ae C36-1	10.1371/JOURNAL.PONE.0173615
Cholesterol	PC ae C40-2	10.1371/JOURNAL.PONE.0173615
Cholesterol	PC aa C40-5	10.1371/JOURNAL.PONE.0173615
Cholesterol	SM C26-1	10.1371/JOURNAL.PONE.0173615
Cholesterol	PC aa C40-4	10.1371/JOURNAL.PONE.0173615
Adiponectin	L-Leucine; L-Isoleucine; D-Leucine; L-Norleucine; Epsilcapramine; (3R)-beta-Leucine; Isoleucine; L-Alloisoleucine; 3-Aminocaproic acid; 6-Deoxyfagomine; N-(2-Hydroxyethyl)-morpholine	10.1161/ATVBAHA.120.314508
Leptin	L-Leucine; L-Isoleucine; D-Leucine; L-Norleucine; Epsilcapramine; (3R)-beta-Leucine; Isoleucine; L-Alloisoleucine; 3-Aminocaproic acid; 6-Deoxyfagomine; N-(2-Hydroxyethyl)-morpholine	10.1161/ATVBAHA.120.314508
Leptin	D-Ribose; D-Xylose; L-Arabinose; D-Ribulose; D-Xylulose; L-Xylulose; D-Apiose; L-Arabinofuranose; Ribose; 2-Deoxyribonic acid; D-Arabinose; 2-Deoxypentonic acid; Aldehydo-D-xylose	10.1161/ATVBAHA.120.314508
Adiponectin	Pyroquilon; 4-Amino-2-methyl-1-naphthol	10.1161/ATVBAHA.120.314508
Leptin	Pyroquilon; 4-Amino-2-methyl-1-naphthol	10.1161/ATVBAHA.120.314508
Leptin	Creatinine	10.1161/ATVBAHA.120.314508
Adiponectin	L-Valine; 5-Aminopentanoate; Betaine; D-Norvaline; Amyl nitrite; N-Methyl-a-aminoisobutyric acid	10.1161/ATVBAHA.120.314508
Leptin	L-Valine; 5-Aminopentanoate; Betaine; D-Norvaline; Amyl nitrite; N-Methyl-a-aminoisobutyric acid	10.1161/ATVBAHA.120.314508
CRP	L-Valine; 5-Aminopentanoate; Betaine; D-Norvaline; Amyl nitrite; N-Methyl-a-aminoisobutyric acid	10.1161/ATVBAHA.120.314508
Leptin	Vitamin E; 4alpha-Hydroxymethyl-4beta-methyl-5alpha-cholesta-8-en-3beta-ol; Ikshusterol; 4-beta-Hydroxymethyl-4-alpha-methyl-5-alpha-cholest-7-en-3-beta-ol	10.1161/ATVBAHA.120.314508
Leptin	Tyrosine; beta-Tyrosine; gamma-Hydroxy-3-pyridinebutanoate; L-Threo-3-Phenylserine; o-Tyrosine; Meta-Tyrosine; 4,6,7-Trihydroxy-1,2,3,4-tetrahydroisoquinoline	10.1161/ATVBAHA.120.314508
Adiponectin	Salsoline-1-carboxylate; 3-Hydroxy-carbofuran	10.1161/ATVBAHA.120.314508
IL-16	Salsoline-1-carboxylate; 3-Hydroxy-carbofuran	10.1161/ATVBAHA.120.314508
Leptin	Salsoline-1-carboxylate; 3-Hydroxy-carbofuran	10.1161/ATVBAHA.120.314508
IL-16	LysoPE(0:0/20:2(11Z,14Z)); LysoPE(20:2(11Z,14Z)/0:0)	10.1161/ATVBAHA.120.314508
CRP	LysoPE(0:0/20:2(11Z,14Z)); LysoPE(20:2(11Z,14Z)/0:0)	10.1161/ATVBAHA.120.314508
Adiponectin	Fagomine; (2R,3R,4R)-2-Amino-4-hydroxy-3-methylpentanoic acid; N-(2-Hydroxyethyl)-morpholine N-oxide	10.1161/ATVBAHA.120.314508
Adiponectin	(±)-Mephosfolan	10.1161/ATVBAHA.120.314508
Adiponectin	1,7-Dimethylguanosine; N2,N2-Dimethylguanosine	10.1161/ATVBAHA.120.314508
IL-16	1,7-Dimethylguanosine; N2,N2-Dimethylguanosine	10.1161/ATVBAHA.120.314508
IL-18	1,7-Dimethylguanosine; N2,N2-Dimethylguanosine	10.1161/ATVBAHA.120.314508
Leptin	1,7-Dimethylguanosine; N2,N2-Dimethylguanosine	10.1161/ATVBAHA.120.314508
Leptin	4-Hydroxyphenyllactate; Homovanillate; 3-Methoxy-4-hydroxyphenylglycolaldehyde; Dihydrocaffeic acid; 4-O-Methylphloracetophenone; Isohomovanillic acid; 3-(3-Hydroxyphenyl)-3-hydroxypropanoic acid; 3-Hydroxyphenyllactate; 2,6-Dimethoxybenzoic acid; (±)-2-Hydroxy-3-(2-hydroxyphenyl)propanoic acid; Maltol propionate; 2',4'-Dihydroxy-6'-methoxyacetophenone; 3,4-Dimethoxybenzoic acid	10.1161/ATVBAHA.120.314508
IL-16	(E)-Cinnamate; Dihydrocoumarin; p-Coumaraldehyde; Cinnamic acid; Pyruvophenone; (E)-3-(2-Hydroxyphenyl)-2-propenal; Di-2-furanylmethane	10.1161/ATVBAHA.120.314508
Leptin	(E)-Cinnamate; Dihydrocoumarin; p-Coumaraldehyde; Cinnamic acid; Pyruvophenone; (E)-3-(2-Hydroxyphenyl)-2-propenal; Di-2-furanylmethane	10.1161/ATVBAHA.120.314508
Leptin	S-(3-oxo-3-carboxy-n-propyl)cysteine	10.1161/ATVBAHA.120.314508
Adiponectin	2-Oxoglutarate; 3-Oxoglutaric acid	10.1161/ATVBAHA.120.314508
IL-16	2-Oxoglutarate; 3-Oxoglutaric acid	10.1161/ATVBAHA.120.314508
IL-18	2-Oxoglutarate; 3-Oxoglutaric acid	10.1161/ATVBAHA.120.314508
Leptin	2-Oxoglutarate; 3-Oxoglutaric acid	10.1161/ATVBAHA.120.314508
CRP	2-Oxoglutarate; 3-Oxoglutaric acid	10.1161/ATVBAHA.120.314508
Adiponectin	Lithocholate; Isolithocholate; Allolithocholic acid; Isoallolithocholic acid; 12b-Hydroxy-5b-cholanoic acid; 7a-Hydroxy-5b-cholanic acid	10.1161/ATVBAHA.120.314508
Leptin	Lithocholate; Isolithocholate; Allolithocholic acid; Isoallolithocholic acid; 12b-Hydroxy-5b-cholanoic acid; 7a-Hydroxy-5b-cholanic acid	10.1161/ATVBAHA.120.314508
Leptin	Glutamate; D-Glutamate; O-Acetyl-L-serine; L-4-Hydroxyglutamate semialdehyde; NMDA; N-Acetylserine; 3-(Carboxymethylamino)propanoic acid; DL-Glutamate	10.1161/ATVBAHA.120.314508
Leptin	L-Phenylalanine; Benzocaine; 3-Pyridinebutanoic acid; Norsalsolinol; Gentiatibetine; Ethyl 2-aminobenzoate; Methyl N-methylanthranilate; Benzyl glycinate	10.1161/ATVBAHA.120.314508
CRP	alpha-Neu5Ac; beta-Neu5Ac	10.1161/ATVBAHA.120.314508
Adiponectin	Urate	10.1161/ATVBAHA.120.314508
Leptin	Urate	10.1161/ATVBAHA.120.314508
Adiponectin	PG(18:0/20:3(5Z,8Z,11Z)); PG(18:0/20:3(8Z,11Z,14Z))	10.1161/ATVBAHA.120.314508
Leptin	Dexfosfoserine	10.1161/ATVBAHA.120.314508
Leptin	Cefoxitin	10.1161/ATVBAHA.120.314508
IL-16	Benzoylformate; Piperonal; (E)-8-Hydroxy-2-octene-4,6-diynoic acid; 4-Hydroxyphthalide; 1,4-Benzodioxin-2(3H)-one	10.1161/ATVBAHA.120.314508
CRP	Benzoylformate; Piperonal; (E)-8-Hydroxy-2-octene-4,6-diynoic acid; 4-Hydroxyphthalide; 1,4-Benzodioxin-2(3H)-one	10.1161/ATVBAHA.120.314508
IL-16	Natamycin	10.1161/ATVBAHA.120.314508
CRP	Natamycin	10.1161/ATVBAHA.120.314508
Adiponectin	Cortolone-3-glucuronide	10.1161/ATVBAHA.120.314508
IL-18	Cortolone-3-glucuronide	10.1161/ATVBAHA.120.314508
Leptin	5-Hydroxyindoleacetate; 5-Phenyl-1,3-oxazinane-2,4-dione; xi-2,3-Dihydro-2-oxo-1H-indole-3-acetic acid	10.1161/ATVBAHA.120.314508
Adiponectin	L-Alanine; beta-Alanine; D-Ala; Sarcosine; Urethane	10.1161/ATVBAHA.120.314508
Leptin	L-Alanine; beta-Alanine; D-Ala; Sarcosine; Urethane	10.1161/ATVBAHA.120.314508
Leptin	Norepinephrine sulfate	10.1161/ATVBAHA.120.314508
Adiponectin	Thiodiacetic acid	10.1161/ATVBAHA.120.314508
IL-16	Thiodiacetic acid	10.1161/ATVBAHA.120.314508
IL-18	Thiodiacetic acid	10.1161/ATVBAHA.120.314508
Leptin	Thiodiacetic acid	10.1161/ATVBAHA.120.314508
CRP	Thiodiacetic acid	10.1161/ATVBAHA.120.314508
IL-16	Bilirubin; 4E,15Z-Bilirubin IXa	10.1161/ATVBAHA.120.314508
Leptin	Bilirubin; 4E,15Z-Bilirubin IXa	10.1161/ATVBAHA.120.314508
CRP	Bilirubin; 4E,15Z-Bilirubin IXa	10.1161/ATVBAHA.120.314508
CRP	Glycerone; L-Lactate; D-Lactate; Hydracrylic acid; Glycerose; Dimethyl carbonate; Monoethyl carbonate; Methoxyacetic acid	10.1161/ATVBAHA.120.314508
Adiponectin	Lucidenic acid D1	10.1161/ATVBAHA.120.314508
IL-18	3-Propylidene-1(3H)-isobenzofuranone; 4-Methoxy-1-naphthol	10.1161/ATVBAHA.120.314508
IL-16	Tragopogonsaponin B	10.1161/ATVBAHA.120.314508
CRP	Tragopogonsaponin B	10.1161/ATVBAHA.120.314508
Adiponectin	Irbesartan	10.1161/ATVBAHA.120.314508
IL-16	Irbesartan	10.1161/ATVBAHA.120.314508
IL-18	Irbesartan	10.1161/ATVBAHA.120.314508
Leptin	Irbesartan	10.1161/ATVBAHA.120.314508
Leptin	3-Dehydroquinate; 5-(Methylthio)-2-[(methylthio)methyl]-2-pentenal; 2-Hydroxy-2-(2-oxopropyl)butanedioic acid	10.1161/ATVBAHA.120.314508
CRP	Indoleacetyl glutamine	10.1161/ATVBAHA.120.314508
CRP	S-Sulfo-L-cysteine	10.1161/ATVBAHA.120.314508
Leptin	Xanthine; Oxipurinol; 6,8-Dihydroxypurine	10.1161/ATVBAHA.120.314508
IL-16	TG(18:4(6Z,9Z,12Z,15Z)/22:6(4Z,7Z,10Z,13Z,16Z,19Z)/22:6(4Z,7Z,10Z,13Z,16Z,19Z)); TG(20:5(5Z,8Z,11Z,14Z,17Z)/20:5(5Z,8Z,11Z,14Z,17Z)/22:6(4Z,7Z,10Z,13Z,16Z,19Z)); TG(20:5(5Z,8Z,11Z,14Z,17Z)/22:6(4Z,7Z,10Z,13Z,16Z,19Z)/20:5(5Z,8Z,11Z,14Z,17Z)); TG(22:6(4Z,7Z,10Z,13Z,16Z,19Z)/18:4(6Z,9Z,12Z,15Z)/22:6(4Z,7Z,10Z,13Z,16Z,19Z))	10.1161/ATVBAHA.120.314508
CRP	TG(18:4(6Z,9Z,12Z,15Z)/22:6(4Z,7Z,10Z,13Z,16Z,19Z)/22:6(4Z,7Z,10Z,13Z,16Z,19Z)); TG(20:5(5Z,8Z,11Z,14Z,17Z)/20:5(5Z,8Z,11Z,14Z,17Z)/22:6(4Z,7Z,10Z,13Z,16Z,19Z)); TG(20:5(5Z,8Z,11Z,14Z,17Z)/22:6(4Z,7Z,10Z,13Z,16Z,19Z)/20:5(5Z,8Z,11Z,14Z,17Z)); TG(22:6(4Z,7Z,10Z,13Z,16Z,19Z)/18:4(6Z,9Z,12Z,15Z)/22:6(4Z,7Z,10Z,13Z,16Z,19Z))	10.1161/ATVBAHA.120.314508
IL-16	D-Erythrose; L-Erythrulose; (S)-3,4-Dihydroxybutyric acid; 2,4-Dihydroxybutanoic acid; 4-Deoxyerythronic acid; 4-Deoxythreonic acid; A,b-Dihydroxyisobutyric acid	10.1161/ATVBAHA.120.314508
Leptin	D-Erythrose; L-Erythrulose; (S)-3,4-Dihydroxybutyric acid; 2,4-Dihydroxybutanoic acid; 4-Deoxyerythronic acid; 4-Deoxythreonic acid; A,b-Dihydroxyisobutyric acid	10.1161/ATVBAHA.120.314508
Leptin	5-Aminolevulinate; L-Allohydroxyproline; 2-Oxo-5-aminovalerate; Hydroxyproline; L-Glutamate 5-semialdehyde; cis-4-Hydroxy-D-proline; Procollagen trans-3-hydroxy-L-proline; trans-L-3-Hydroxyproline; N-Acetyl-L-alanine; Propionylglycine; 4-Hydroxy-2-pyrrolidinecarboxylic acid	10.1161/ATVBAHA.120.314508
IL-16	(6S)-H4PteGlu(n); (6S)-H4PteGlu3	10.1161/ATVBAHA.120.314508
CRP	(6S)-H4PteGlu(n); (6S)-H4PteGlu3	10.1161/ATVBAHA.120.314508
IL-16	10-Acetoxyligustroside	10.1161/ATVBAHA.120.314508
CRP	10-Acetoxyligustroside	10.1161/ATVBAHA.120.314508
IL-16	L-Glutamine; D-Glutamine; 3-Ureidoisobutyrate; Alanylglycine; HMDB0028687	10.1161/ATVBAHA.120.314508
CRP	L-Glutamine; D-Glutamine; 3-Ureidoisobutyrate; Alanylglycine; HMDB0028687	10.1161/ATVBAHA.120.314508
IL-16	Cer(d18:1/22:1(13Z))	10.1161/ATVBAHA.120.314508
Leptin	Cer(d18:1/22:1(13Z))	10.1161/ATVBAHA.120.314508
Adiponectin	17-Desacetyl-rocuronium	10.1161/ATVBAHA.120.314508
Leptin	Glutarate; 2-Acetolactate; (S)-2-Acetolactate; Methylsuccinic acid; Monoethyl malonic acid; Ethylmalonic acid; Dimethylmalonic acid; 2-C-Methyl-1,4-erythrono-D-lactone; 2-Deoxy-L-ribono-1,4-lactone; 2-Hydroxy-4-oxopentanoic acid	10.1161/ATVBAHA.120.314508
CRP	3-Hydroxyisoheptanoic acid; (+/-)-Ethyl 2-hydroxy-2-methylbutyrate; Methyl DL-Leucate; Methyl (±)-3-hydroxyhexanoate; Butyl lactate; Ethyl 2-hydroxyisovalerate	10.1161/ATVBAHA.120.314508
Adiponectin	Ibandronate	10.1161/ATVBAHA.120.314508
Leptin	Ibandronate	10.1161/ATVBAHA.120.314508
CRP	3-(Methylthio)-1-propanol; 3-Mercapto-2-butanol; 4-Mercapto-2-butanol	10.1161/ATVBAHA.120.314508
Adiponectin	TG(14:1(9Z)/20:5(5Z,8Z,11Z,14Z,17Z)/22:6(4Z,7Z,10Z,13Z,16Z,19Z)); TG(14:1(9Z)/22:6(4Z,7Z,10Z,13Z,16Z,19Z)/20:5(5Z,8Z,11Z,14Z,17Z)); TG(18:3(6Z,9Z,12Z)/18:4(6Z,9Z,12Z,15Z)/20:5(5Z,8Z,11Z,14Z,17Z)); TG(18:3(6Z,9Z,12Z)/20:5(5Z,8Z,11Z,14Z,17Z)/18:4(6Z,9Z,12Z,15Z)); TG(20:4(5Z,8Z,11Z,14Z)/18:4(6Z,9Z,12Z,15Z)/18:4(6Z,9Z,12Z,15Z)); TG(18:3(9Z,12Z,15Z)/18:4(6Z,9Z,12Z,15Z)/20:5(5Z,8Z,11Z,14Z,17Z)); TG(18:…	10.1161/ATVBAHA.120.314508
Adiponectin	Sphingomyelin	10.1161/ATVBAHA.120.314508
Adiponectin	Isofucosterol 3-O-[6-O-(9-Octadecenoyl)-b-D-glucopyranoside]	10.1161/ATVBAHA.120.314508
IL-16	Isofucosterol 3-O-[6-O-(9-Octadecenoyl)-b-D-glucopyranoside]	10.1161/ATVBAHA.120.314508
Leptin	Isofucosterol 3-O-[6-O-(9-Octadecenoyl)-b-D-glucopyranoside]	10.1161/ATVBAHA.120.314508
IL-16	2-Hydroxyadipate; (R)-2-Ethylmalate; Meglutol; Diethyl pyrocarbonate; 3-Hydroxyadipic acid; 2(R)-Hydroxyadipic acid; Levoglucosan; D-1-Deoxy-erythro-hexo-2,3-diulose; D-1,5-Anhydrofructose	10.1161/ATVBAHA.120.314508
Leptin	2-Hydroxyadipate; (R)-2-Ethylmalate; Meglutol; Diethyl pyrocarbonate; 3-Hydroxyadipic acid; 2(R)-Hydroxyadipic acid; Levoglucosan; D-1-Deoxy-erythro-hexo-2,3-diulose; D-1,5-Anhydrofructose	10.1161/ATVBAHA.120.314508
Leptin	4-Chloro-1H-indole-3-acetic acid	10.1161/ATVBAHA.120.314508
Leptin	3,4-Dihydroxymandelate; 4-O-Methylgallic acid; Methyl 2,4,6-trihydroxybenzoate	10.1161/ATVBAHA.120.314508
CRP	3,4-Dihydroxymandelate; 4-O-Methylgallic acid; Methyl 2,4,6-trihydroxybenzoate	10.1161/ATVBAHA.120.314508
CRP	Ribose 1,5-bisphosphate	10.1161/ATVBAHA.120.314508
IL-16	Ergonovine	10.1161/ATVBAHA.120.314508
IL-16	L-Asparagine; N-Carbamoylsarcosine; D-Asparagine; Glycylglycine; 3-Ureidopropionate	10.1161/ATVBAHA.120.314508
CRP	L-Asparagine; N-Carbamoylsarcosine; D-Asparagine; Glycylglycine; 3-Ureidopropionate	10.1161/ATVBAHA.120.314508
Adiponectin	L-Aspartic 4-semialdehyde; L-2-Amino-acetoacetate; Acetylglycine	10.1161/ATVBAHA.120.314508
Adiponectin	Lecithin; PC(P-18:1(11Z)/24:1(15Z)); PC(P-18:1(9Z)/24:1(15Z)); PC(o-24:0/18:3(6Z,9Z,12Z)); PC(o-24:0/18:3(9Z,12Z,15Z))	10.1161/ATVBAHA.120.314508
Leptin	Lecithin; PC(P-18:1(11Z)/24:1(15Z)); PC(P-18:1(9Z)/24:1(15Z)); PC(o-24:0/18:3(6Z,9Z,12Z)); PC(o-24:0/18:3(9Z,12Z,15Z))	10.1161/ATVBAHA.120.314508
IL-18	3-Hydroxytetradecanedioic acid	10.1161/ATVBAHA.120.314508
CRP	DG(15:0/18:4(6Z,9Z,12Z,15Z)/0:0); DG(18:4(6Z,9Z,12Z,15Z)/15:0/0:0); DG(15:0/0:0/18:4n3)	10.1161/ATVBAHA.120.314508
Adiponectin	N-Acetyl-L-glutamate; Glutarylglycine	10.1161/ATVBAHA.120.314508
IL-16	Annonisin; Trilobalicin; Annoglaxin	10.1161/ATVBAHA.120.314508
CRP	Annonisin; Trilobalicin; Annoglaxin	10.1161/ATVBAHA.120.314508
Adiponectin	Purpureacin-1; Annoglaucin; Muricatin C; Rollidecin A; Bullatetrocin; Rollitacin; Mucocin; Glabracin A; Purpurenin; 12,15-cis-Squamostatin A; Rollimusin; 20,23-cis-Bullatalicinone; Annonin XIV; 27-Hydroxybullatacin; 9-Hydroxyasimicinone; Purpureacin 2	10.1161/ATVBAHA.120.314508
IL-16	PS(14:1(9Z)/20:4(5Z,8Z,11Z,14Z)); PS(20:4(5Z,8Z,11Z,14Z)/14:1(9Z))	10.1161/ATVBAHA.120.314508
CRP	PS(14:1(9Z)/20:4(5Z,8Z,11Z,14Z)); PS(20:4(5Z,8Z,11Z,14Z)/14:1(9Z))	10.1161/ATVBAHA.120.314508
Leptin	(+)-Setoclavine	10.1161/ATVBAHA.120.314508
CRP	(+)-Setoclavine	10.1161/ATVBAHA.120.314508
IL-16	Ceramide	10.1161/ATVBAHA.120.314508
CRP	Ceramide	10.1161/ATVBAHA.120.314508
CRP	TG(22:6(4Z,7Z,10Z,13Z,16Z,19Z)/22:6(4Z,7Z,10Z,13Z,16Z,19Z)/o-18:0); TG(22:6(4Z,7Z,10Z,13Z,16Z,19Z)/o-18:0/22:6(4Z,7Z,10Z,13Z,16Z,19Z))	10.1161/ATVBAHA.120.314508
IL-16	Digitoxin; Momordin I; 28-Glucosyl-3b,23-dihydroxy-12,19(29)-ursadien-28-oate 3-arabinoside	10.1161/ATVBAHA.120.314508
Adiponectin	D-Leucate; 6-Hydroxyhexanoate; Paraldehyde; 2-Hydroxy-3-methylpentanoic acid; (5R)-5-Hydroxyhexanoic acid; 5-Hydroxyhexanoic acid; Leucinic acid; Hydroxyisocaproic acid; 2-Hydroxycaproic acid; 2-Ethyl-2-Hydroxybutyric acid; (R)-3-Hydroxyhexanoic acid; 2-Methyl-3-hydroxyvaleric acid; (+/-)-1-Acetoxy-1-ethoxyethane; 4,4-Dimethoxy-2-butanone; Ethyl (±)-3-hydroxybutyrate; Butoxyacetic acid; Threo-3-H…	10.1161/ATVBAHA.120.314508
IL-16	D-Leucate; 6-Hydroxyhexanoate; Paraldehyde; 2-Hydroxy-3-methylpentanoic acid; (5R)-5-Hydroxyhexanoic acid; 5-Hydroxyhexanoic acid; Leucinic acid; Hydroxyisocaproic acid; 2-Hydroxycaproic acid; 2-Ethyl-2-Hydroxybutyric acid; (R)-3-Hydroxyhexanoic acid; 2-Methyl-3-hydroxyvaleric acid; (+/-)-1-Acetoxy-1-ethoxyethane; 4,4-Dimethoxy-2-butanone; Ethyl (±)-3-hydroxybutyrate; Butoxyacetic acid; Threo-3-H…	10.1161/ATVBAHA.120.314508
Leptin	Xylitol; Ribitol; L-Lyxitol; D-Lyxitol; L-2-(Hydroxymethyl)-1,2,3,4-butanetetrol	10.1161/ATVBAHA.120.314508
Leptin	Cysteinyl-Glutamate; Glutamylcysteine	10.1161/ATVBAHA.120.314508
Adiponectin	Acrylate; Methylglyoxal; Malonaldehyde	10.1161/ATVBAHA.120.314508
Leptin	Acrylate; Methylglyoxal; Malonaldehyde	10.1161/ATVBAHA.120.314508
Leptin	Phenol	10.1161/ATVBAHA.120.314508
Leptin	Aryl sulfate	10.1161/ATVBAHA.120.314508
Adiponectin	Pentostatin; Acetylcarnosine; Dexrazoxane; Hydroxyprolyl-Histidine; Histidinyl-Hydroxyproline	10.1161/ATVBAHA.120.314508
Adiponectin	N-Acetyl-L-citrulline; Alanyl-Glutamine; Alanyl-Gamma-glutamate; Glutaminylalanine; HMDB0029142	10.1161/ATVBAHA.120.314508
IL-16	Ceramide; Cer(d18:0/22:1(13Z))	10.1161/ATVBAHA.120.314508
CRP	12-Keto-LTB4; PGA2; PGB2; PGC2; PGJ2; Delta-12-PGJ2; 6beta,7beta-Dihydroxykaurenoic acid; 15-Keto-13,14-dihydroprostaglandin A2; Leukotriene B5; 5-Oxo-6-trans-leukotriene B4; 7'-Carboxy-gamma-chromanol; Crispanone; 8alpha-8-Hydroxy-12-oxo-13-abieten-18-oic acid; (ent-16betaOH)-16,17-Dihydroxy-9(11)-kauren-19-oic acid; Dehydropinifolic acid; Phytocassane B; 15d PGD2; bicyclo-PGE2	10.1161/ATVBAHA.120.314508
IL-16	3-Hydroxy-2-methyl-[R-(R,S)]-butanoic acid; 2-Methyl-3-hydroxybutyric acid; 2-Ethylhydracrylic acid; 2-Hydroxy-3-methylbutyric acid; 3-Hydroxy-2-methyl-[S-(R,R)]-butanoic acid; 3-Hydroxyvaleric acid; Erythronilic acid; 3-Hydroxyisovaleric acid; 2-Hydroxyvaleric acid; 2-Hydroxy-2-methylbutyric acid; 4-Hydroxyisovaleric acid; Ethyl lactate; Methyl 3-hydroxybutyrate; Diethyl carbonate	10.1161/ATVBAHA.120.314508
CRP	6,8-Tricosanedione; 4,6-Tricosanedione	10.1161/ATVBAHA.120.314508
IL-16	Campesteryl alpha-linolenate	10.1161/ATVBAHA.120.314508
Adiponectin	2,3-Dimethylmaleate; 3-Hexenedioic acid; 3-Methylglutaconic acid; (E)-2-Methylglutaconic acid; trans-2-Hexenedioic acid; 3-Hydroxyadipic acid 3,6-lactone; Dimethyl fumarate; Ethyl hydrogen fumarate	10.1161/ATVBAHA.120.314508
IL-16	2,3-Dimethylmaleate; 3-Hexenedioic acid; 3-Methylglutaconic acid; (E)-2-Methylglutaconic acid; trans-2-Hexenedioic acid; 3-Hydroxyadipic acid 3,6-lactone; Dimethyl fumarate; Ethyl hydrogen fumarate	10.1161/ATVBAHA.120.314508
CRP	Lecithin; Cephalin; PE-NMe(16:0/16:0)	10.1161/ATVBAHA.120.314508
IL-16	Tragopogonsaponin M	10.1161/ATVBAHA.120.314508
IL-16	14,16-Nonacosanedione; 10,12-Nonacosanedione; 6,8-Nonacosanedione; 8,10-Nonacosanedione; 12,14-Nonacosanedione	10.1161/ATVBAHA.120.314508
Adiponectin	1,2-Campholide; Ascaridole; Geranate; trans-4,5-epoxy-2(E)-decenal; Ethyl (4Z)-4,7-octadienoate; Methyl octynecarboxylate; (+/-)-Dihydromintlactone; 2,4-Hexadienyl butyrate; 2,4-Hexadienyl isobutyrate; cis-3-Hexenyl crotonate; (+/-)-2-(5-Methyl-5-vinyltetrahydrofuran-2-yl)propionaldehyde; (-)-(Z)-Tetrahydro-6-(2-pentenyl)-2H-pyran-2-one; 5,6-Dihydro-6-pentyl-2H-pyran-2-one; 6-Hydroxy-2,6-dimethyl…	10.1161/ATVBAHA.120.314508
IL-16	Cyanidin 3-O-[b-D-Xylopyranosyl-(1->2)-[(4-hydroxybenzoyl)-(->6)-b-D-glucopyranosyl-(1->6)]-b-D-galactopyranoside]	10.1161/ATVBAHA.120.314508
Adiponectin	10-Undecenal; (+/-)-trans- and cis-4,8-Dimethyl-3,7-nonadien-2-ol; 10-Undecen-2-one; (1R,2R)-1,2,7,7-Tetramethylbicyclo[2.2.1]heptan-2-ol; 9-Undecenal; 2-Undecenal	10.1161/ATVBAHA.120.314508
Adiponectin	Norfuraneol; cis-Acetylacrylate	10.1161/ATVBAHA.120.314508
Leptin	Norfuraneol; cis-Acetylacrylate	10.1161/ATVBAHA.120.314508
IL-16	Muricin E; Muricin D	10.1161/ATVBAHA.120.314508
CRP	Muricin E; Muricin D	10.1161/ATVBAHA.120.314508
Leptin	Muramic acid; N-(1-Deoxy-1-fructosyl)alanine	10.1161/ATVBAHA.120.314508
Leptin	Chlorothiazide	10.1161/ATVBAHA.120.314508
IL-16	4-Hydroxycyclohexylcarboxylic acid; Tetrahydrofurfuryl acetate; Botryodiplodin; Methyl (R)-3-methyl-2-oxopentanoate; Ethyl levulinate	10.1161/ATVBAHA.120.314508
Adiponectin	Mercaptopyruvate	10.1161/ATVBAHA.120.314508
IL-16	8-Dotriacontenoic acid; 10,12-Dotriacontanedione; 11,13-Dotriacontanedione; 12,14-Dotriacontanedione	10.1161/ATVBAHA.120.314508
CRP	Cyanidin 3-O-[b-D-Xylopyranosyl-(1->2)-[4-hydroxycinnamoyl-(->6)-b-D-glucopyranosyl-(1->6)]-b-D-galactopyranoside]; Cyanidin 3-(6''-(E)-p-coumarylsambubioside) 5-glucoside	10.1161/ATVBAHA.120.314508
CRP	4-Methoxycinnamoyloleanolic acid methyl ester	10.1161/ATVBAHA.120.314508
CRP	L-Histidine; L-2-Amino-3-(1-pyrazolyl)propanoic acid	10.1161/ATVBAHA.120.314508
CRP	DG(14:0/18:4(6Z,9Z,12Z,15Z)/0:0); DG(14:1(9Z)/18:3(6Z,9Z,12Z)/0:0); DG(14:1(9Z)/18:3(9Z,12Z,15Z)/0:0); DG(18:3(6Z,9Z,12Z)/14:1(9Z)/0:0); DG(18:3(9Z,12Z,15Z)/14:1(9Z)/0:0); DG(18:4(6Z,9Z,12Z,15Z)/14:0/0:0); Corepoxylone; DG(14:0/0:0/18:4n3); DG(14:1n5/0:0/18:3n6); DG(14:1n5/0:0/18:3n3)	10.1161/ATVBAHA.120.314508
IL-16	Diepomuricanin A	10.1161/ATVBAHA.120.314508
CRP	Diepomuricanin A	10.1161/ATVBAHA.120.314508
IL-16	Propanoate; L-Lactaldehyde; D-Lactaldehyde; 3-Hydroxypropanal; Acetol; Devoton; Ethyl formate	10.1161/ATVBAHA.120.314508
Leptin	N-Methylanthranilate; 2-Amino-3-methylbenzoate; 5,6-Indolinediol; Acetaminophen; 2-Phenylglycine; Dopamine quinone; Methyl 2-aminobenzoate; 3alpha,4,7,7alpha-Tetrahydro-1H-isoindole-1,3(2H)-dione; Ethyl nicotinate	10.1161/ATVBAHA.120.314508
Adiponectin	3-Mercaptolactate	10.1161/ATVBAHA.120.314508
CRP	Dehydrocarpaine I	10.1161/ATVBAHA.120.314508
CRP	7(14)-Bisabolene-2,3,10,11-tetrol	10.1161/ATVBAHA.120.314508
Adiponectin	2-Oxoisocaproate; 2-Oxohexanoate; 3-Oxohexanoate; 2-Oxo-3-methylvalerate; Ethyl acetoacetate; 6-Oxohexanoate; 2-Methyl-3-ketovaleric acid; Mevalonolactone; 5-Ethoxy-4,5-dihydro-2(3H)furanone; Sherry lactone; (4S,6S)-3,4,5,6-Tetrahydro-4-hydroxy-6-methyl-2H-pyran-2-one; Acetoin acetate; Methyl levulinate; Pantolactone	10.1161/ATVBAHA.120.314508
IL-16	Neuraminic acid; N-(1-Deoxy-1-fructosyl)serine	10.1161/ATVBAHA.120.314508
CRP	Dihydrothymine; Squamolone; L-Cyclo(alanylglycyl)	10.1161/ATVBAHA.120.314508
CRP	Pyridoxal; Isopyridoxal; 3alpha,4,5,7alpha-Tetrahydro-5-hydroxy-1H-isoindole-1,3(2H)-dione; 3alpha,4,7,7alpha-Tetrahydro-4-hydroxy-1H-isoindole-1,3(2H)-dione; 3-Methoxyanthranilate	10.1161/ATVBAHA.120.314508
Adiponectin	Decanoate; Isoamyl isovalerate; Ethyl octanoate; 1,1-Diethoxy-2-hexene; Methyl nonanoate; 7-Hydroxy-3,7-dimethyloctanal; Pentyl 3-methylbutanoate; Isooctyl acetate; Acetaldehyde 1,3-octanediol acetal; Ethyl 2-ethylhexanoate; Heptanal propyleneglycol acetal; Hexanal butane-2,3-diol acetal; Hexyl butyrate; Propyl heptanoate; 4-Methylnonanoic acid; trans-p-Menthane-1,8-diol; (1R,2S,3S,4R)-p-Menthane…	10.1161/ATVBAHA.120.314508
IL-16	LysoPE(0:0/20:1(11Z)); LysoPE(20:1(11Z)/0:0)	10.1161/ATVBAHA.120.314508
CRP	LysoPE(0:0/20:1(11Z)); LysoPE(20:1(11Z)/0:0)	10.1161/ATVBAHA.120.314508
IL-16	Taurodeoxycholate; Taurochenodeoxycholate; Tauroursodeoxycholic acid	10.1161/ATVBAHA.120.314508
CRP	Antibiotic X 14889D	10.1161/ATVBAHA.120.314508
CRP	MG(0:0/18:3(6Z,9Z,12Z)/0:0); MG(0:0/18:3(9Z,12Z,15Z)/0:0); MG(18:3(6Z,9Z,12Z)/0:0/0:0); MG(18:3(9Z,12Z,15Z)/0:0/0:0)	10.1161/ATVBAHA.120.314508
CRP	Capsianoside V; Cinncassiol D1 glucoside; Cinncassiol D4 2-glucoside; Cofaryloside	10.1161/ATVBAHA.120.314508
IL-16	3-Hydroxy-5-methylhex-4-enoyl-CoA	10.1161/ATVBAHA.120.314508
IL-16	2-Lysolecithin	10.1161/ATVBAHA.120.314508
IL-16	Lecithin; Cephalin	10.1161/ATVBAHA.120.314508
CRP	Lecithin; Cephalin	10.1161/ATVBAHA.120.314508
IL-16	(S)-2-Aceto-2-hydroxybutanoate; Adipate; 2-Methylglutaric acid; Methylglutaric acid; Monomethyl glutaric acid; 2,2-Dimethylsuccinic acid; Solerol; Dimethyl succinate	10.1161/ATVBAHA.120.314508
Leptin	(S)-2-Aceto-2-hydroxybutanoate; Adipate; 2-Methylglutaric acid; Methylglutaric acid; Monomethyl glutaric acid; 2,2-Dimethylsuccinic acid; Solerol; Dimethyl succinate	10.1161/ATVBAHA.120.314508
CRP	(S)-2-Aceto-2-hydroxybutanoate; Adipate; 2-Methylglutaric acid; Methylglutaric acid; Monomethyl glutaric acid; 2,2-Dimethylsuccinic acid; Solerol; Dimethyl succinate	10.1161/ATVBAHA.120.314508
IL-16	DG(22:0/0:0/18:2n6); DG(22:0/0:0/20:2n6)	10.1161/ATVBAHA.120.314508
CRP	6-Feruloylglucose 2,3,4-trihydroxy-3-methylbutylglycoside	10.1161/ATVBAHA.120.314508
CRP	(3beta,5alpha,9alpha,22E,24R)-3,5,9-Trihydroxy-23-methylergosta-7,22-dien-6-one; (3beta,17alpha,23S)-17,23-Epoxy-3,29-dihydroxy-27-norlanost-8-en-24-one; 2-(Methoxycarbonyl)-5-methyl-2,4-bis(3-methyl-2-butenyl)-6-(2-methyl-1-oxopropyl)-5-(4-methyl-3-pentenyl)cyclohexanone	10.1161/ATVBAHA.120.314508
CRP	DG(14:0/18:3(6Z,9Z,12Z)/0:0); DG(14:0/18:3(9Z,12Z,15Z)/0:0); DG(14:1(9Z)/18:2(9Z,12Z)/0:0); DG(18:2(9Z,12Z)/14:1(9Z)/0:0); DG(18:3(6Z,9Z,12Z)/14:0/0:0); DG(18:3(9Z,12Z,15Z)/14:0/0:0); Robustocin; DG(14:0/0:0/18:3n6); DG(14:0/0:0/18:3n3)	10.1161/ATVBAHA.120.314508
CRP	Methyl 2E,4Z-hexadecadienoate	10.1161/ATVBAHA.120.314508
Adiponectin	Menthyl acetate; Citronellyl acetate; 5-Dodecenoic acid; trans-Dodec-2-enoic acid; Methyl 10-undecenoate; Allyl nonanoate; xi-Dihydro-5-octyl-2(3H)-furanone; cis-4-Decenyl acetate; 2,6-Dimethyl-5-heptenal propyleneglycol acetal; 11-Dodecenoic acid; cis-3-Hexenyl hexanoate; 5,5-Dibutyl-4,5-dihydro-2(3H)furanone; Rhodinyl acetate; Methyl 9-undecenoate; Ethyl 2-decenoate; 1-Ethenylhexyl butanoate; x…	10.1161/ATVBAHA.120.314508
CRP	Chinenoside VI	10.1161/ATVBAHA.120.314508
CRP	2-AG; MG(0:0/20:4(8Z,11Z,14Z,17Z)/0:0); MG(20:4(5Z,8Z,11Z,14Z)/0:0/0:0); MG(20:4(8Z,11Z,14Z,17Z)/0:0/0:0); 1-Acetoxy-2-hydroxy-5,12,15-heneicosatrien-4-one; [12]-Gingerol; Persenone A	10.1161/ATVBAHA.120.314508
IL-18	Tyramine; N,N-Dimethylaniline N-oxide; Phenylethanolamine; 3,5-Dimethyl-4-aminophenol; m-Tyramine; 2-Acetyl-1-ethylpyrrole; 1,2,3,4,5,6-Hexahydro-7H-cyclopenta[b]pyridin-7-one; (±)-2-(2-Furanyl)pyrrolidine	10.1161/ATVBAHA.120.314508
Leptin	7alpha-Hydroxy-3-oxo-4-cholestenoate; MG(0:0/24:6(6Z,9Z,12Z,15Z,18Z,21Z)/0:0); MG(24:6(6Z,9Z,12Z,15Z,18Z,21Z)/0:0/0:0); Australigenin; Barogenin; Schidigeragenin C; 25-Hydroxyvitamin D3-26,23-lactol; 24-Oxo-1alpha,25-dihydroxyvitamin D3	10.1161/ATVBAHA.120.314508
Adiponectin	Citronellate; 7-Isopropyl-4-methyloxepan-2-one; 8-Methyl-6-nonenoic acid; 2-exo-Hydroxy-1,8-cineole; cis-4-Decenoic acid; trans-Dec-2-enoic acid; 5Z-Octenyl acetate; Methyl (xi)-3-nonenoate; (±)-6-Methyl-5-hepten-2-yl acetate; 3-Decenoic acid; 9-Decenoic acid; 2-Octenyl acetate; Cyclohexylethyl acetate; Linalool oxide (trans-pyranoid); Linalool oxide III; 4-Hydroxy-2,6-dimethyl-7-octen-3-one; Eth…	10.1161/ATVBAHA.120.314508
CRP	Phensuximide; Indole-3-propionic acid; Indole-3-methyl acetate	10.1161/ATVBAHA.120.314508
CRP	[Gallocatechin(4alpha->8)]2catechin	10.1161/ATVBAHA.120.314508
Adiponectin	Mecarzole	10.1161/ATVBAHA.120.314508
IL-16	Tricosanoic acid; 6-Hydroxy-8-tricosanone; 8-Hydroxy-6-tricosanone; 4-Hydroxy-6-tricosanone; 6-Hydroxy-4-tricosanone	10.1161/ATVBAHA.120.314508
CRP	Tricosanoic acid; 6-Hydroxy-8-tricosanone; 8-Hydroxy-6-tricosanone; 4-Hydroxy-6-tricosanone; 6-Hydroxy-4-tricosanone	10.1161/ATVBAHA.120.314508
Adiponectin	1-(9H-Pyrido[3,4-b]indol-1-yl)-1,4-butanediol	10.1161/ATVBAHA.120.314508
CRP	TG(15:0/16:0/20:3(8Z,11Z,14Z)); TG(15:0/18:0/18:3(9Z,12Z,15Z)); TG(15:0/18:1(9Z)/18:2(9Z,12Z)); TG(14:0/18:1(11Z)/18:2(9Z,12Z)); TG(14:0/18:1(11Z)/20:2n6); TG(14:0/18:1(9Z)/18:2(9Z,12Z)); TG(14:0/18:1(9Z)/20:2n6); TG(14:0/18:2(9Z,12Z)/18:1(11Z)); TG(14:0/18:2(9Z,12Z)/18:1(9Z)); TG(14:0/20:2n6/18:1(11Z)); TG(14:0/20:2n6/18:1(9Z)); TG(15:0/16:0/20:3(5Z,8Z,11Z)); TG(15:0/16:0/20:3n6); TG(15:0/18:0/1…	10.1161/ATVBAHA.120.314508
CRP	Gly; Acetohydroxamic acid; Ethyl nitrite	10.1161/ATVBAHA.120.314508
Adiponectin	Tretin M; 9-cis-Retinoic acid; 4-Oxoretinol; 13-cis-Retinoic acid; 4-OH-Retinal; Sugiol; ent-6,16-Kauradien-19-oic acid; Yucalexin B16; Yucalexin B7; Trilobinol; Metandienone	10.1161/ATVBAHA.120.314508
Leptin	N-(1-Deoxy-1-fructosyl)valine	10.1161/ATVBAHA.120.314508
CRP	PGB1; LTB4; PGA1; Prostaglandin C1; 20-OH-LTB4; 5(S)-HPETE; 12(S)-HPETE; 15(S)-HPETE; 15H-11,12-EETA; Hepoxilin A3; Hepoxilin B3; 12(R)-HPETE; 11H-14,15-EETA; 11(R)-HPETE; 8(S)-HPETE; 8-iso-PGA1; 6-trans-Leukotriene B4; 6-trans-12-epi-Leukotriene B4; 14,15-DiHETE; 17,18-DiHETE; 5,15-DiHETE; 8,15-DiHETE; 5-HPETE; 10,11-dihydro-12-oxo-LTB4; 6,7-dihydro-5-oxo-12-epi-LTB4; (14S)-14,15-Dihydroxy-8(17)…	10.1161/ATVBAHA.120.314508
IL-16	Kynurenine	10.1093/GERONA/GLW039
IL-16	Bilirubin (E,E)	10.1093/GERONA/GLW039
IL-16	N-formylmethionine	10.1093/GERONA/GLW039
IL-16	Uridine	10.1093/GERONA/GLW039
IL-16	1-Stearoylglycerophosphoethanolamine	10.1093/GERONA/GLW039
IL-16	Bilirubin (Z,Z)	10.1093/GERONA/GLW039
IL-16	Indolepropionate	10.1093/GERONA/GLW039
IL-16	N1-methyladenosine	10.1093/GERONA/GLW039
IL-16	Undecanedioate	10.1093/GERONA/GLW039
IL-16	Azelate	10.1093/GERONA/GLW039
IL-16	Tyrosine	10.1093/GERONA/GLW039
IL-16	Acetoacetates	10.1093/GERONA/GLW039
IL-16	N6-carbamoylthreonyladenosine	10.1093/GERONA/GLW039
IL-16	Betaine	10.1093/GERONA/GLW039
IL-16	γ-Glutamylvaline	10.1093/GERONA/GLW039
IL-16	β-Alanine	10.1093/GERONA/GLW039
IL-16	13-HODE + 9-HODE	10.1093/GERONA/GLW039
IL-16	γ-CEHC	10.1093/GERONA/GLW039
IL-16	C-glycosyltryptophan	10.1093/GERONA/GLW039
IL-16	3-Indoxyl sulfate	10.1093/GERONA/GLW039
IL-16	Indoleacetate	10.1093/GERONA/GLW039
IL-16	Cholesterol	10.1093/GERONA/GLW039
IL-16	N-acetylneuraminate	10.1093/GERONA/GLW039
IL-16	Adipate	10.1093/GERONA/GLW039
IL-16	1,2-Propanediol	10.1093/GERONA/GLW039
IL-16	Trans-4-hydroxyproline	10.1093/GERONA/GLW039
IL-16	ADSGEGDFXAEGGGVR	10.1093/GERONA/GLW039
IL-16	DSGEGDFXAEGGGVR	10.1093/GERONA/GLW039
IL-16	Valine	10.1093/GERONA/GLW039
IL-16	8-Hydroxyoctanoate	10.1093/GERONA/GLW039
IL-16	Glycerate	10.1093/GERONA/GLW039
IL-16	Sebacate	10.1093/GERONA/GLW039
IL-16	1-Methylurate	10.1093/GERONA/GLW039
IL-16	Glycodeoxycholate	10.1093/GERONA/GLW039
IL-16	Cysteine	10.1093/GERONA/GLW039
IL-16	5-Oxoproline	10.1093/GERONA/GLW039
Leptin	indoleacetylglutamine	10.1210/CLINEM/DGAA251
Leptin	methylmalonate (MMA)	10.1210/CLINEM/DGAA251
Leptin	2-stearoyl-GPE (18:0)*	10.1210/CLINEM/DGAA251
Leptin	ursodeoxycholate	10.1210/CLINEM/DGAA251
Leptin	isoursodeoxycholate	10.1210/CLINEM/DGAA251
Leptin	N-acetylkynurenine (2)	10.1210/CLINEM/DGAA251
Leptin	taurodeoxycholate	10.1210/CLINEM/DGAA251
Leptin	glycochenodeoxycholate sulfate	10.1210/CLINEM/DGAA251
Leptin	alpha-hydroxyisovalerate	10.1210/CLINEM/DGAA251
Leptin	1-palmitoyl-2-oleoyl-GPE (16:0/18:1)	10.1210/CLINEM/DGAA251
Leptin	N-delta-acetylornithine	10.1210/CLINEM/DGAA251
Leptin	glycerophosphoethanolamine	10.1210/CLINEM/DGAA251
Leptin	phenyllactate (PLA)	10.1210/CLINEM/DGAA251
Leptin	palmitoyl-arachidonoyl-glycerol (16:0/20:4) [1]*	10.1210/CLINEM/DGAA251
Leptin	1-stearoyl-GPE (18:0)	10.1210/CLINEM/DGAA251
Leptin	stearoyl sphingomyelin (d18:1/18:0)	10.1210/CLINEM/DGAA251
Leptin	2-palmitoleoyl-GPC (16:1)*	10.1210/CLINEM/DGAA251
Leptin	1-palmitoleoyl-GPC (16:1)*	10.1210/CLINEM/DGAA251
Leptin	3-hydroxybutyrate (BHBA)	10.1210/CLINEM/DGAA251
Leptin	sphingomyelin (d18:0/18:0, d19:0/17:0)*	10.1210/CLINEM/DGAA251
Leptin	sphingomyelin (d18:1/20:2, d18:2/20:1, d16:1/22:2)*	10.1210/CLINEM/DGAA251
Leptin	allantoin	10.1210/CLINEM/DGAA251
Leptin	p-cresol-glucuronide*	10.1210/CLINEM/DGAA251
Leptin	3-hydroxybutyrylcarnitine (1)	10.1210/CLINEM/DGAA251
Leptin	1-palmitoyl-2-arachidonoyl-GPI (16:0/20:4)*	10.1210/CLINEM/DGAA251
Leptin	hypoxanthine	10.1210/CLINEM/DGAA251
Leptin	1-palmitoyl-2-arachidonoyl-GPE (16:0/20:4)*	10.1210/CLINEM/DGAA251
Leptin	alpha-hydroxyisocaproate	10.1210/CLINEM/DGAA251
Leptin	glycodeoxycholate sulfate	10.1210/CLINEM/DGAA251
Leptin	1-stearoyl-2-oleoyl-GPC (18:0/18:1)	10.1210/CLINEM/DGAA251
Leptin	1-docosahexaenoylglycerol (22:6)	10.1210/CLINEM/DGAA251
Leptin	quinolinate	10.1210/CLINEM/DGAA251
Leptin	palmitoyl-arachidonoyl-glycerol (16:0/20:4) [2]*	10.1210/CLINEM/DGAA251
Leptin	2,3-dihydroxy-2-methylbutyrate	10.1210/CLINEM/DGAA251
Leptin	2-hydroxy-3-methylvalerate	10.1210/CLINEM/DGAA251
Leptin	hypotaurine	10.1210/CLINEM/DGAA251
Leptin	2-palmitoyl-GPC (16:0)*	10.1210/CLINEM/DGAA251
Leptin	phenylacetylcarnitine	10.1210/CLINEM/DGAA251
Leptin	N-acetylcitrulline	10.1210/CLINEM/DGAA251
Leptin	1-arachidonoyl-GPE (20:4n6)*	10.1210/CLINEM/DGAA251
Leptin	sphingomyelin (d18:2/18:1)*	10.1210/CLINEM/DGAA251
Leptin	1-oleoyl-GPI (18:1)*	10.1210/CLINEM/DGAA251
Leptin	3-hydroxyhexanoate	10.1210/CLINEM/DGAA251
Leptin	glycerol 3-phosphate	10.1210/CLINEM/DGAA251
Leptin	Quercetin 3'-sulfate	10.1007/S11306-020-01708-9
Leptin	Glycocholic acid	10.1007/S11306-020-01708-9
Leptin	Arachidic acid	10.1007/S11306-020-01708-9
Leptin	Pregnanediol-3-glucuronide	10.1007/S11306-020-01708-9
Leptin	Barringtogenol C	10.1007/S11306-020-01708-9
Leptin	Ponasteroside A	10.1007/S11306-020-01708-9
Leptin	1-Palmitoylglycerophosphoinositol	10.1007/S11306-020-01708-9
Leptin	Biliverdin	10.1007/S11306-020-01708-9
Leptin	TG(22:0/24:0/24:1(15Z))	10.1007/S11306-020-01708-9
Leptin	3-hydroxydecanoyl carnitine	10.1007/S11306-020-01708-9
Leptin	L-Menthyl acetoacetate	10.1007/S11306-020-01708-9
Leptin	Arginyl-Glutamine	10.1007/S11306-020-01708-9
Leptin	10,11-Dihydro-12R-hydroxy-leukotriene E4	10.1007/S11306-020-01708-9
Leptin	3-Oxocholic acid	10.1007/S11306-020-01708-9
Leptin	Glycochenodeoxycholate-3-sulfate	10.1007/S11306-020-01708-9
Leptin	Quercetin 3'-sulfate	10.1007/S11306-020-01708-9
Leptin	Fluoxymesterone	10.1007/S11306-020-01708-9
Leptin	8-Propanoylneosolaniol	10.1007/S11306-020-01708-9
Leptin	Sulfamerazine	10.1007/S11306-020-01708-9
Leptin	4-Hydroxybenzyl isothiocyanate 4''-acetylrhamnoside	10.1007/S11306-020-01708-9
Leptin	Melanin	10.1007/S11306-020-01708-9
Leptin	5-Heptadecyl-1,3-benzenediol	10.1007/S11306-020-01708-9
Leptin	Demethylphylloquinone	10.1007/S11306-020-01708-9
Leptin	DG(15:0/14:0/0:0)	10.1007/S11306-020-01708-9
Leptin	PI(16:1(9Z)/18:0)	10.1007/S11306-020-01708-9
Leptin	PI(18:0/18:2(9Z,12Z))	10.1007/S11306-020-01708-9
Leptin	PI(22:6(4Z,7Z,10Z,13Z,16Z,19Z)/18:0)	10.1007/S11306-020-01708-9
Leptin	PE(MonoMe(13,5)/DiMe(11,5))	10.1007/S11306-020-01708-9
Leptin	PC(18:2(9Z,12Z)/16:0)	10.1007/S11306-020-01708-9
Leptin	PE(22:2(13Z,16Z)/16:0)	10.1007/S11306-020-01708-9
Leptin	Cysteineglutathione disulfide	10.1007/S11306-020-01708-9
Leptin	5a-Androst-3-en-17-one	10.1007/S11306-020-01708-9
Leptin	DG(16:0/0:0/18:0)	10.1007/S11306-020-01708-9
Leptin	DG(18:0/0:0/18:3n6)	10.1007/S11306-020-01708-9
Leptin	Alatanin 2	10.1007/S11306-020-01708-9
Leptin	Pregnenolone sulfate	10.1007/S11306-020-01708-9
Leptin	Heptacarboxylporphyrin III	10.1007/S11306-020-01708-9
Leptin	PC(14:1(9Z)/16:1(9Z))	10.1007/S11306-020-01708-9
Leptin	LysoPE(0:0/18:1(11Z))	10.1007/S11306-020-01708-9
Leptin	SM(d18:1/14:0)	10.1007/S11306-020-01708-9
Leptin	LysoPC(O-18:0)	10.1007/S11306-020-01708-9
Leptin	Cysteineglutathione disulfide	10.1007/S11306-020-01708-9
Leptin	Adenosine 3',5'-diphosphate	10.1007/S11306-020-01708-9
Leptin	N-acetyl-alpha-D-galactosamine 1-phosphate	10.1007/S11306-020-01708-9
Leptin	DG(14:1(9Z)/14:1(9Z)/0:0)	10.1007/S11306-020-01708-9
Leptin	(3alpha,5alpha,7alpha)-14-Methylergosta-9(11),24(28)-dien-3,7-diol	10.1007/S11306-020-01708-9
Leptin	MG(0:0/16:1(9Z)/0:0)	10.1007/S11306-020-01708-9
Leptin	beta-Sitosterol acetate	10.1007/S11306-020-01708-9
Leptin	Myristoleic acid	10.1007/S11306-020-01708-9
Leptin	Lucidenic acid D2	10.1007/S11306-020-01708-9
Leptin	Glycerol triundecanoate	10.1007/S11306-020-01708-9
Leptin	Tiglylcarnitine	10.1007/S11306-020-01708-9
Leptin	5-Oxooctadecanoic acid	10.1007/S11306-020-01708-9
Leptin	Lablaboside D	10.1007/S11306-020-01708-9
Leptin	Valdecoxib	10.1007/S11306-020-01708-9
Leptin	Diethylenetriamin	10.1007/S11306-020-01708-9
Leptin	Harmalol	10.1007/S11306-020-01708-9
Leptin	Anileridine	10.1007/S11306-020-01708-9
Leptin	6-Methylthioguanosine monophosphate	10.1007/S11306-020-01708-9
Leptin	(3b,9R)-5-Megastigmene-3,9-diol 9-[apiosyl-(1->6)-glucoside]	10.1007/S11306-020-01708-9
Leptin	4-Hydroxybenzyl isothiocyanate 4''-acetylrhamnoside	10.1007/S11306-020-01708-9
Leptin	2-O-Galloylsucrose	10.1007/S11306-020-01708-9
Leptin	(4R,5S,7R,11x)-11,12-Dihydroxy-1(10)-spirovetiven-2-one 12-glucoside	10.1007/S11306-020-01708-9
Leptin	Pregnanediol-3-glucuronide	10.1007/S11306-020-01708-9
Leptin	Cholic acid	10.1007/S11306-020-01708-9
Leptin	Drospirenone	10.1007/S11306-020-01708-9
Leptin	Acrimarine N	10.1007/S11306-020-01708-9
Leptin	Biliverdin	10.1007/S11306-020-01708-9
Leptin	Minoxidil	10.1007/S11306-020-01708-9
Leptin	3-Hydroxydodecanedioic acid	10.1007/S11306-020-01708-9
Leptin	12,14-Heptacosanedione	10.1007/S11306-020-01708-9
Leptin	Sulfolithocholylglycine	10.1007/S11306-020-01708-9
Leptin	2-Carboxy-4-dodecanolide	10.1007/S11306-020-01708-9
Leptin	SM(d18:1/12:0)	10.1007/S11306-020-01708-9
Leptin	DG(15:0/16:0/0:0)	10.1007/S11306-020-01708-9
Leptin	Vitamin K2	10.1007/S11306-020-01708-9
Leptin	LysoPC(20:0)	10.1007/S11306-020-01708-9
Leptin	DG(14:1(9Z)/15:0/0:0)	10.1007/S11306-020-01708-9
Leptin	Squamocin K	10.1007/S11306-020-01708-9
Leptin	DG(15:0/18:3(6Z,9Z,12Z)/0:0)	10.1007/S11306-020-01708-9
Leptin	Ginsenoside Rh4	10.1007/S11306-020-01708-9
Leptin	DG(15:0/16:1(9Z)/0:0)	10.1007/S11306-020-01708-9
Leptin	DG(15:0/18:2(9Z,12Z)/0:0)	10.1007/S11306-020-01708-9
Leptin	DG(15:0/0:0/20:5n3)	10.1007/S11306-020-01708-9
Leptin	PG(16:0/16:0)	10.1007/S11306-020-01708-9
Leptin	DG(14:0/0:0/14:0)	10.1007/S11306-020-01708-9
Leptin	Pisumsaponin I	10.1007/S11306-020-01708-9
Leptin	PC-M5'	10.1007/S11306-020-01708-9
Leptin	PC(DiMe(11,3)/DiMe(11,5))	10.1007/S11306-020-01708-9
Leptin	12-Ketoporrigenin 3-[4'-(2''-glucosyl-3''-xylosyl)-glucosyl)-galactoside]	10.1007/S11306-020-01708-9
Leptin	Deoxycholic acid glycine conjugate	10.1007/S11306-020-01708-9
Leptin	Piperine	10.1007/S11306-020-01708-9
Leptin	Sphinganine 1-phosphate	10.1007/S11306-020-01708-9
Leptin	MG(18:0/0:0/0:0)	10.1007/S11306-020-01708-9
Leptin	Torvanol A	10.1007/S11306-020-01708-9
Leptin	Niazimicin A	10.1007/S11306-020-01708-9
Leptin	Cassitoroside	10.1007/S11306-020-01708-9
Leptin	Persicachrome	10.1007/S11306-020-01708-9
Leptin	2-Linoleoylglycerophosphocholine	10.1007/S11306-020-01708-9
Leptin	Hericenone H	10.1007/S11306-020-01708-9
Leptin	Sulfolithocholic acid	10.1007/S11306-020-01708-9
Leptin	Demethylphylloquinone	10.1007/S11306-020-01708-9
Leptin	Taurolithocholic acid 3-sulfate	10.1007/S11306-020-01708-9
Leptin	Lithocholyltaurine	10.1007/S11306-020-01708-9
Leptin	DG(15:0/14:1(9Z)/0:0)	10.1007/S11306-020-01708-9
Leptin	DG(15:0/0:0/18:4n3)	10.1007/S11306-020-01708-9
Leptin	Trihydroxycoprostanoic acid	10.1007/S11306-020-01708-9
Leptin	Stearyl citrate	10.1007/S11306-020-01708-9
Leptin	PI(22:6(4Z,7Z,10Z,13Z,16Z,19Z)/18:0)	10.1007/S11306-020-01708-9
Leptin	Demethylphylloquinone	10.1007/S11306-020-01708-9
Leptin	Cohibin B	10.1007/S11306-020-01708-9
Leptin	Montecristin	10.1007/S11306-020-01708-9
Leptin	Ginsenoyne E	10.1007/S11306-020-01708-9
Leptin	6-Hydroxyfluvastatin	10.1007/S11306-020-01708-9
Leptin	alpha-Methylstyrene	10.1007/S11306-020-01708-9
Leptin	Armillarin	10.1007/S11306-020-01708-9
Leptin	Pregnenolone sulfate	10.1007/S11306-020-01708-9
Leptin	PC(20:0/18:4(6Z,9Z,12Z,15Z))	10.1007/S11306-020-01708-9
Leptin	TG(15:0/18:0/14:1(9Z))	10.1007/S11306-020-01708-9
Leptin	PC(18:2(9Z,12Z)/16:1(9Z))	10.1007/S11306-020-01708-9
Leptin	Calcitroic acid	10.1007/S11306-020-01708-9
Leptin	LysoPC(P-18:0)	10.1007/S11306-020-01708-9
Leptin	(3alpha,5alpha,7alpha)-14-Methylergosta-9(11),24(28)-dien-3,7-diol	10.1007/S11306-020-01708-9
Leptin	Cholestane-3,7,12,25-tetrol	10.1007/S11306-020-01708-9
Leptin	Citronellyl propionate	10.1007/S11306-020-01708-9
Leptin	Noralfentanil	10.1007/S11306-020-01708-9
Leptin	Linalyl isobutyrate	10.1007/S11306-020-01708-9
Leptin	7,9-Pentacosanedione	10.1007/S11306-020-01708-9
Leptin	Myristoleic acid	10.1007/S11306-020-01708-9
Leptin	Tricyclohumuladiol	10.1007/S11306-020-01708-9
Leptin	Biliverdin	10.1007/S11306-020-01708-9
Leptin	Propylene glycol	10.1007/S11306-020-01708-9
Leptin	Pipecuronium	10.1007/S11306-020-01708-9
Leptin	14,16-Nonacosanedione	10.1007/S11306-020-01708-9
Leptin	Valdecoxib	10.1007/S11306-020-01708-9
Leptin	(+)-7-epi-Syringaresinol 4'-glucoside	10.1007/S11306-020-01708-9
Leptin	4-Hydroxybenzyl isothiocyanate 4''-acetylrhamnoside	10.1007/S11306-020-01708-9
Leptin	Austalide J	10.1007/S11306-020-01708-9
Leptin	D-Glucopyranosiduronic acid	10.1007/S11306-020-01708-9
Leptin	3,17-Androstanediol glucuronide	10.1007/S11306-020-01708-9
Leptin	Sarsasapogenin	10.1007/S11306-020-01708-9
Leptin	Pregnanediol-3-glucuronide	10.1007/S11306-020-01708-9
Leptin	Cholic acid	10.1007/S11306-020-01708-9
Leptin	Deoxycholic acid 3-glucuronide	10.1007/S11306-020-01708-9
Leptin	Acrimarine N	10.1007/S11306-020-01708-9
Leptin	3-Hydroxydodecanedioic acid	10.1007/S11306-020-01708-9
Leptin	12,14-Heptacosanedione	10.1007/S11306-020-01708-9
Leptin	LPA(0:0/18:1(9Z))	10.1007/S11306-020-01708-9
Leptin	LysoPE(0:0/22:5(4Z,7Z,10Z,13Z,16Z))	10.1007/S11306-020-01708-9
Leptin	L-Menthyl acetoacetate	10.1007/S11306-020-01708-9
Leptin	Varanic acid	10.1007/S11306-020-01708-9
Leptin	L-Arginine	10.1007/S11306-020-01708-9
Leptin	5b-Cholestane-3a,7a,12a,23S,25-pentol	10.1007/S11306-020-01708-9
Leptin	Acetohexamide	10.1007/S11306-020-01708-9
Leptin	Galactosylceramide (d18:1/14:0)	10.1007/S11306-020-01708-9
Leptin	DG(14:1(9Z)/15:0/0:0)	10.1007/S11306-020-01708-9
Leptin	Squamocin K	10.1007/S11306-020-01708-9
Leptin	9-Oxoasimicinone	10.1007/S11306-020-01708-9
Leptin	DG(15:0/16:1(9Z)/0:0)	10.1007/S11306-020-01708-9
Leptin	DG(14:1(9Z)/18:4(6Z,9Z,12Z,15Z)/0:0)	10.1007/S11306-020-01708-9
Leptin	Glucosylceramide (d18:1/16:0)	10.1007/S11306-020-01708-9
Leptin	3a,7a-Dihydroxy-5b-cholestane	10.1007/S11306-020-01708-9
Leptin	SM(d18:0/18:0)	10.1007/S11306-020-01708-9
Leptin	TG(18:4(6Z,9Z,12Z,15Z)/22:6(4Z,7Z,10Z,13Z,16Z,19Z)/22:6(4Z,7Z,10Z,13Z,16Z,19Z))	10.1007/S11306-020-01708-9
Leptin	Asiaticoside	10.1007/S11306-020-01708-9
Leptin	3-O-Sulfogalactosylceramide (d18:1/22:0)	10.1007/S11306-020-01708-9
Leptin	3-Oxoeicosa-cis,cis-11,14-dienoyl-CoA	10.1007/S11306-020-01708-9
Leptin	12-Ketoporrigenin 3-[4'-(2''-glucosyl-3''-xylosyl)-glucosyl)-galactoside]	10.1007/S11306-020-01708-9
Leptin	Armillarin	10.1007/S11306-020-01708-9
Leptin	Glycerol 2-(9Z,12Z-octadecadienoate)	10.1007/S11306-020-01708-9
Leptin	LysoPC(18:2(9Z,12Z))	10.1007/S11306-020-01708-9
Leptin	Momordol	10.1007/S11306-020-01708-9
Leptin	Torvanol A	10.1007/S11306-020-01708-9
Leptin	Ala	10.1371/JOURNAL.PONE.0183185
Leptin	Asp	10.1371/JOURNAL.PONE.0183185
Leptin	Glu	10.1371/JOURNAL.PONE.0183185
Leptin	Gly	10.1371/JOURNAL.PONE.0183185
Leptin	Met	10.1371/JOURNAL.PONE.0183185
Leptin	Pro	10.1371/JOURNAL.PONE.0183185
Leptin	Tyr	10.1371/JOURNAL.PONE.0183185
Leptin	Carn C2:0	10.1371/JOURNAL.PONE.0183185
Leptin	Carn C12:1	10.1371/JOURNAL.PONE.0183185
Leptin	Carn C14:1	10.1371/JOURNAL.PONE.0183185
Leptin	Carn C18:1	10.1371/JOURNAL.PONE.0183185
Leptin	Sum LCA	10.1371/JOURNAL.PONE.0183185
Leptin	CPT-1	10.1371/JOURNAL.PONE.0183185
Leptin	LPC a C14:0	10.1371/JOURNAL.PONE.0183185
Adiponectin	SM C44:2	10.1371/JOURNAL.PONE.0183185
Leptin	NEFA 14:0	10.1371/JOURNAL.PONE.0183185
Leptin	NEFA 15:0	10.1371/JOURNAL.PONE.0183185
Leptin	NEFA 16:0	10.1371/JOURNAL.PONE.0183185
Leptin	NEFA 16:1	10.1371/JOURNAL.PONE.0183185
Leptin	NEFA 17:1	10.1371/JOURNAL.PONE.0183185
Leptin	NEFA 18:0	10.1371/JOURNAL.PONE.0183185
Leptin	NEFA 18:1	10.1371/JOURNAL.PONE.0183185
Leptin	NEFA 18:2	10.1371/JOURNAL.PONE.0183185
Leptin	NEFA 19:1	10.1371/JOURNAL.PONE.0183185
Leptin	Sum NEFA	10.1371/JOURNAL.PONE.0183185
CRP	3-Aminoisobutanoic acid	10.3389/FIMMU.2021.676105
CRP	Propylene glycol	10.3389/FIMMU.2021.676105
CRP	Lysine	10.3389/FIMMU.2021.676105
CRP	Azelaic acid	10.3389/FIMMU.2021.676105
CRP	Sebacic acid	10.3389/FIMMU.2021.676105
CRP	3-Methyladipic acid	10.3389/FIMMU.2021.676105
CRP	Suberic acid	10.3389/FIMMU.2021.676105
CRP	Alanine	10.3389/FIMMU.2021.676105
CRP	3-Methyl-2-oxovaleric acid	10.3389/FIMMU.2021.676105
CRP	L-Cystathionine	10.3389/FIMMU.2021.676105
CRP	Creatinine	10.3389/FIMMU.2021.676105
CRP	Phenylalanine	10.3389/FIMMU.2021.676105
CRP	Cysteine	10.3389/FIMMU.2021.676105
CRP	3-methylhistidine	10.3389/FIMMU.2021.676105
CRP	2-Ketobutyric acid	10.3389/FIMMU.2021.676105
CRP	Methylsuccinate	10.3389/FIMMU.2021.676105
CRP	Hippuric acid	10.3389/FIMMU.2021.676105
CRP	Tryptophan	10.3389/FIMMU.2021.676105
CRP	Phenylglyoxylic acid	10.3389/FIMMU.2021.676105
CRP	Citrate	10.3389/FIMMU.2021.676105
CRP	Glutamine	10.3389/FIMMU.2021.676105
CRP	Lactate	10.3389/FIMMU.2021.676105
CRP	Threonine	10.3389/FIMMU.2021.676105
CRP	Isoleucine	10.3389/FIMMU.2021.676105
CRP	Glucose	10.3389/FIMMU.2021.676105
CRP	Pyruvate	10.3389/FIMMU.2021.676105
CRP	Aspartate	10.3389/FIMMU.2021.676105
CRP	Methylguanidine	10.3389/FIMMU.2021.676105
CRP	Formate	10.3389/FIMMU.2021.676105
CRP	Carnitine	10.3389/FIMMU.2021.676105
CRP	Glycerol	10.3389/FIMMU.2021.676105
CRP	Betaine	10.3389/FIMMU.2021.676105
CRP	3-methylhistidine	10.3389/FIMMU.2021.676105
CRP	Arginine	10.3389/FIMMU.2021.676105
CRP	Tyrosine	10.3389/FIMMU.2021.676105
CRP	Cystine	10.3389/FIMMU.2021.676105
CRP	Tryptophan	10.3389/FIMMU.2021.676105
CRP	Phenylglyoxylic acid	10.3389/FIMMU.2021.676105
CRP	2-aminooctanoate	10.1186/S12916-017-0974-6
CRP	taurocholenate sulfate*	10.1186/S12916-017-0974-6
CRP	11-ketoetiocholanolone glucuronide	10.1186/S12916-017-0974-6
CRP	Glycine	10.1186/S12916-017-0974-6
CRP	C-glycosyltryptophan*	10.1186/S12916-017-0974-6
CRP	homocitrulline	10.1186/S12916-017-0974-6
CRP	7-methylguanine	10.1186/S12916-017-0974-6
CRP	glycylproline	10.1186/S12916-017-0974-6
CRP	N-acetylneuraminate	10.1186/S12916-017-0974-6
CRP	3-sialyllactose	10.1186/S12916-017-0974-6
CRP	cinnamoylglycine	10.1186/S12916-017-0974-6
CRP	X - 12100	10.1186/S12916-017-0974-6
CRP	X - 18927	10.1186/S12916-017-0974-6
CRP	X - 11593	10.1186/S12916-017-0974-6
CRP	X - 12689	10.1186/S12916-017-0974-6
CRP	X - 12794	10.1186/S12916-017-0974-6
CRP	X - 12122	10.1186/S12916-017-0974-6
CRP	X - 14302	10.1186/S12916-017-0974-6
CRP	X - 02249	10.1186/S12916-017-0974-6
CRP	X - 12846	10.1186/S12916-017-0974-6
CRP	X - 11357	10.1186/S12916-017-0974-6
CRP	X - 12112	10.1186/S12916-017-0974-6
CRP	leukotriene B4	10.1186/S12916-017-0974-6
CRP	Decanoylcarnitine	10.1186/S12916-017-0974-6
CRP	Butenylcarnitine	10.1186/S12916-017-0974-6
CRP	hydroxybutyrylcarnitine*	10.1186/S12916-017-0974-6
CRP	2-aminooctanoate	10.1186/S12916-017-0974-6
CRP	3-hydroxybutyrate (BHBA)	10.1186/S12916-017-0974-6
CRP	stearate (18:0)	10.1186/S12916-017-0974-6
CRP	oleate (18:1n9)	10.1186/S12916-017-0974-6
CRP	10-heptadecenoate (17:1n7)	10.1186/S12916-017-0974-6
CRP	10-nonadecenoate (19:1n9)	10.1186/S12916-017-0974-6
CRP	margarate (17:0)	10.1186/S12916-017-0974-6
CRP	palmitate (16:0)	10.1186/S12916-017-0974-6
CRP	lysoPC a C26:0	10.1186/S12916-017-0974-6
CRP	lysoPC a C18:2	10.1186/S12916-017-0974-6
CRP	lysoPC a C18:1	10.1186/S12916-017-0974-6
CRP	2-linoleoylglycerophosphoethanolamine*	10.1186/S12916-017-0974-6
CRP	1-oleoylglycerophosphoinositol*	10.1186/S12916-017-0974-6
CRP	2-linoleoylglycerophosphocholine*	10.1186/S12916-017-0974-6
CRP	1-palmitoylglycerophosphoinositol*	10.1186/S12916-017-0974-6
CRP	1-linoleoylglycerophosphoethanolamine*	10.1186/S12916-017-0974-6
CRP	1-arachidonoylglycerophosphoethanolamine*	10.1186/S12916-017-0974-6
CRP	1-linolenoylglycerophosphocholine (18:3n3)*	10.1186/S12916-017-0974-6
CRP	1-docosapentaenoylglycerophosphocholine (22:5n3)*	10.1186/S12916-017-0974-6
CRP	PC ae C40:2	10.1186/S12916-017-0974-6
CRP	PC aa C38:3	10.1186/S12916-017-0974-6
CRP	glycerophosphorylcholine (GPC)	10.1186/S12916-017-0974-6
CRP	dihomo-linoleate (20:2n6)	10.1186/S12916-017-0974-6
CRP	docosadienoate (22:2n6)	10.1186/S12916-017-0974-6
CRP	taurocholenate sulfate*	10.1186/S12916-017-0974-6
CRP	SM C18:0	10.1186/S12916-017-0974-6
CRP	SM C24:1	10.1186/S12916-017-0974-6
CRP	SM C24:0	10.1186/S12916-017-0974-6
CRP	cortisol	10.1186/S12916-017-0974-6
CRP	creatine	10.1186/S12916-017-0974-6
CRP	Glutamine	10.1186/S12916-017-0974-6
CRP	glutamate	10.1186/S12916-017-0974-6
CRP	Serine	10.1186/S12916-017-0974-6
CRP	Glycine	10.1186/S12916-017-0974-6
CRP	betaine	10.1186/S12916-017-0974-6
CRP	3-hydroxyisobutyrate	10.1186/S12916-017-0974-6
CRP	Valine	10.1186/S12916-017-0974-6
CRP	3-methyl-2-oxobutyrate	10.1186/S12916-017-0974-6
CRP	alpha-hydroxyisovalerate	10.1186/S12916-017-0974-6
CRP	3-methylglutarylcarnitine (C6)	10.1186/S12916-017-0974-6
CRP	alpha-Aminoadipic acid	10.1186/S12916-017-0974-6
CRP	pipecolate	10.1186/S12916-017-0974-6
CRP	indolepropionate	10.1186/S12916-017-0974-6
CRP	C-glycosyltryptophan*	10.1186/S12916-017-0974-6
CRP	Citrulline	10.1186/S12916-017-0974-6
CRP	Ornithine	10.1186/S12916-017-0974-6
CRP	biliverdin	10.1186/S12916-017-0974-6
CRP	N1-Methyl-2-pyridone-5-carboxamide	10.1186/S12916-017-0974-6
CRP	N2,N2-dimethylguanosine	10.1186/S12916-017-0974-6
CRP	uridine	10.1186/S12916-017-0974-6
CRP	pseudouridine	10.1186/S12916-017-0974-6
CRP	5-methyluridine (ribothymidine)	10.1186/S12916-017-0974-6
CRP	gamma-glutamylmethionine	10.1186/S12916-017-0974-6
CRP	bradykinin	10.1186/S12916-017-0974-6
CRP	bradykinin, des-arg(9)	10.1186/S12916-017-0974-6
CRP	bradykinin, hydroxy-pro(3)	10.1186/S12916-017-0974-6
CRP	1-methyl-2-piperidinecarboxylic acid	10.1186/S12916-017-0974-6
CRP	X - 12095	10.1186/S12916-017-0974-6
CRP	X - 11442	10.1186/S12916-017-0974-6
CRP	X - 18140	10.1186/S12916-017-0974-6
CRP	X - 11372	10.1186/S12916-017-0974-6
CRP	X - 12855	10.1186/S12916-017-0974-6
CRP	X - 20845	10.1186/S12916-017-0974-6
CRP	X - 11441	10.1186/S12916-017-0974-6
CRP	X - 11880	10.1186/S12916-017-0974-6
CRP	X - 16934	10.1186/S12916-017-0974-6
CRP	X - 16946	10.1186/S12916-017-0974-6
CRP	X - 11795	10.1186/S12916-017-0974-6
CRP	Concentration of medium VLDL particles	10.1007/S11306-020-01695-X
CRP	Concentration of small VLDL particles	10.1007/S11306-020-01695-X
CRP	Concentration of large HDL particles	10.1007/S11306-020-01695-X
CRP	Concentration of medium HDL particles	10.1007/S11306-020-01695-X
CRP	Total lipids in medium VLDL particles	10.1007/S11306-020-01695-X
CRP	Total lipids in small VLDL particles	10.1007/S11306-020-01695-X
CRP	Total lipids in large HDL particles	10.1007/S11306-020-01695-X
CRP	Total lipids in medium HDL particles	10.1007/S11306-020-01695-X
CRP	Phospholipids in medium VLDL particles	10.1007/S11306-020-01695-X
CRP	Phospholipids in large HDL particles	10.1007/S11306-020-01695-X
CRP	Phospholipids in medium HDL particles	10.1007/S11306-020-01695-X
CRP	Total cholesterol in medium VLDL particles	10.1007/S11306-020-01695-X
CRP	Total cholesterol in small VLDL particles	10.1007/S11306-020-01695-X
CRP	Total cholesterol in large LDL particles	10.1007/S11306-020-01695-X
CRP	Total cholesterol in medium LDL particles	10.1007/S11306-020-01695-X
CRP	Total cholesterol in small LDL particles	10.1007/S11306-020-01695-X
CRP	Total cholesterol in large HDL particles	10.1007/S11306-020-01695-X
CRP	Cholesterol esters in medium VLDL particles	10.1007/S11306-020-01695-X
CRP	Cholesterol esters in small VLDL particles	10.1007/S11306-020-01695-X
CRP	Cholesterol esters in large LDL particles	10.1007/S11306-020-01695-X
CRP	Cholesterol esters in medium LDL particles	10.1007/S11306-020-01695-X
CRP	Cholesterol esters in small LDL particles	10.1007/S11306-020-01695-X
CRP	Cholesterol esters in large HDL particles	10.1007/S11306-020-01695-X
CRP	Free cholesterol in medium HDL particles	10.1007/S11306-020-01695-X
CRP	Free cholesterol in small HDL particles	10.1007/S11306-020-01695-X
CRP	Total cholesterol in VLDL	10.1007/S11306-020-01695-X
CRP	Remnant cholesterol (non-HDL, non-LDL cholesterol)	10.1007/S11306-020-01695-X
CRP	Total cholesterol in LDL	10.1007/S11306-020-01695-X
CRP	Ratio of triglycerides to phosphoglycerides	10.1007/S11306-020-01695-X
CRP	Apolipoprotein B	10.1007/S11306-020-01695-X
CRP	Ratio of apolipoprotein B to apolipoprotein A-I	10.1007/S11306-020-01695-X
CRP	Ratio of monounsaturated fatty acids to total fatty acids	10.1007/S11306-020-01695-X
CRP	Albumin	10.1007/S11306-020-01695-X
CRP	LysoPC 18∶1	10.1371/JOURNAL.PGEN.1004801
CRP	LysoPC 18∶2	10.1371/JOURNAL.PGEN.1004801
CRP	MG 18∶2	10.1371/JOURNAL.PGEN.1004801
CRP	SM 28∶1	10.1371/JOURNAL.PGEN.1004801
CRP	Tryptophan	10.4269/AJTMH.16-0037
CRP	methionine	10.1038/S41598-020-63313-Z
CRP	isoleucine	10.1038/S41598-020-63313-Z
CRP	picolinic acid	10.1038/S41598-020-63313-Z
CRP	tryptophan	10.1038/S41598-020-63313-Z
CRP	xanthurenic acid	10.1038/S41598-020-63313-Z
CRP	indole-3-carboxaldehyde	10.1038/S41598-020-63313-Z
CRP	5-hydroxyindole-3-acetic acid	10.1038/S41598-020-63313-Z
CRP	tryptophan	10.1038/S41598-020-63313-Z
LDL	D pyroglutamic acid	10.1016/J.JDIACOMP.2018.12.002
HDL	Myristate; 14:0	10.1016/J.BBALIP.2020.158823
HDL	Palmitate; 16:0	10.1016/J.BBALIP.2020.158823
HDL	Linoleate; 18:2	10.1016/J.BBALIP.2020.158823
HDL	Cis-vaccenate 18:1c11	10.1016/J.BBALIP.2020.158823
HDL	Stearate; 18:0	10.1016/J.BBALIP.2020.158823
HDL	Total plasma FFA conc.	10.1016/J.BBALIP.2020.158823
HDL	Total plasma conc. of saturated FFAs	10.1016/J.BBALIP.2020.158823
HDL	De novo lipogenesis index	10.1016/J.BBALIP.2020.158823
Cholesterol	Palmitoleate; 16:1	10.1016/J.BBALIP.2020.158823
Cholesterol	Linoleate; 18:2	10.1016/J.BBALIP.2020.158823
Cholesterol	De novo lipogenesis index	10.1016/J.BBALIP.2020.158823
Cholesterol	SCD1 index 1	10.1016/J.BBALIP.2020.158823
