# Supplementary material for: Replication and mediation of the association between the metabolome and clinical markers of metabolic health in an adolescent cohort study
Source: Sci Rep. 2023 Feb 25;13:3296. doi: 10.1038/s41598-023-30231-9 (PMC9968318; doi:10.1038/s41598-023-30231-9)
Supplement: Supplementary file 5 — Supplementary Information 5. [file 41598_2023_30231_MOESM5_ESM.xlsx]

## Sheet: Sheet1
outcome	specimen	sex	metabolite_to_replicate	term	estimate	conf.low	conf.high	p.value	p_fdr
CRP	blood	male	betaine	(Intercept)	1.02154	0.775468	1.34569	0.877513	0.965525
CRP	blood	male	betaine	betaine	0.884716	0.681311	1.14885	0.351756	0.799418
CRP	blood	male	betaine	bmi_blood	1.37518	1.0303	1.83549	0.0311712	0.268222
CRP	blood	male	betaine	age_blood	1.20059	0.885817	1.62723	0.233573	0.65669
CRP	blood	male	carnitine	(Intercept)	1.0254	0.776883	1.35342	0.857033	0.960431
CRP	blood	male	carnitine	carnitine	1.08766	0.813004	1.4551	0.565456	0.925659
CRP	blood	male	carnitine	bmi_blood	1.40561	1.05802	1.86738	0.0196809	0.190018
CRP	blood	male	carnitine	age_blood	1.17872	0.868287	1.60014	0.285923	0.735262
CRP	blood	male	glutamine	(Intercept)	1.01965	0.772409	1.34603	0.888903	0.969311
CRP	blood	male	glutamine	glutamine	1.00687	0.77486	1.30835	0.958439	0.978184
CRP	blood	male	glutamine	bmi_blood	1.43245	1.07602	1.90695	0.014739	0.154489
CRP	blood	male	glutamine	age_blood	1.18612	0.871375	1.61457	0.272342	0.713278
CRP	blood	male	isoleucine	(Intercept)	1.01811	0.771009	1.34439	0.897612	0.97035
CRP	blood	male	isoleucine	isoleucine	1.02941	0.780618	1.35749	0.834583	0.959328
CRP	blood	male	isoleucine	bmi_blood	1.41973	1.06571	1.89135	0.0175204	0.177218
CRP	blood	male	isoleucine	age_blood	1.18885	0.875822	1.61376	0.261713	0.701696
CRP	blood	male	tryptophan	(Intercept)	1.01887	0.773605	1.34191	0.89233	0.97035
CRP	blood	male	tryptophan	tryptophan	0.877716	0.672198	1.14607	0.331682	0.786055
CRP	blood	male	tryptophan	bmi_blood	1.44524	1.09547	1.90668	0.0100913	0.1374
CRP	blood	male	tryptophan	age_blood	1.16136	0.854921	1.57763	0.332287	0.786055
Systolic Blood Pressure	blood	male	4-hydroxyhippurate	(Intercept)	0.970545	0.758809	1.24136	0.808675	0.959328
Systolic Blood Pressure	blood	male	4-hydroxyhippurate	4-hydroxyhippurate	1.08131	0.845856	1.3823	0.526402	0.917415
Systolic Blood Pressure	blood	male	4-hydroxyhippurate	bmi_blood	1.35809	1.05608	1.74648	0.01796	0.178438
Systolic Blood Pressure	blood	male	4-hydroxyhippurate	age_blood	0.829838	0.633092	1.08773	0.172904	0.559397
Systolic Blood Pressure	blood	male	alanine	(Intercept)	0.973997	0.763408	1.24268	0.82932	0.959328
Systolic Blood Pressure	blood	male	alanine	alanine	1.14726	0.90479	1.45471	0.25144	0.690238
Systolic Blood Pressure	blood	male	alanine	bmi_blood	1.3303	1.03344	1.71244	0.0274427	0.251558
Systolic Blood Pressure	blood	male	alanine	age_blood	0.827339	0.632836	1.08162	0.162157	0.550806
Systolic Blood Pressure	blood	male	androsterone sulfate	(Intercept)	0.972442	0.7592	1.24558	0.821966	0.959328
Systolic Blood Pressure	blood	male	androsterone sulfate	androsterone sulfate	1.03598	0.78727	1.36325	0.797486	0.959328
Systolic Blood Pressure	blood	male	androsterone sulfate	bmi_blood	1.38114	1.07873	1.76834	0.0113519	0.1374
Systolic Blood Pressure	blood	male	androsterone sulfate	age_blood	0.83171	0.630636	1.09689	0.187736	0.585842
Systolic Blood Pressure	blood	male	arginine	(Intercept)	0.970463	0.759078	1.24071	0.807807	0.959328
Systolic Blood Pressure	blood	male	arginine	arginine	1.09639	0.85569	1.4048	0.460274	0.87482
Systolic Blood Pressure	blood	male	arginine	bmi_blood	1.39309	1.08788	1.78393	0.00949384	0.1374
Systolic Blood Pressure	blood	male	arginine	age_blood	0.83001	0.633499	1.08748	0.172694	0.559397
Systolic Blood Pressure	blood	male	carnitine	(Intercept)	0.972191	0.759649	1.2442	0.819741	0.959328
Systolic Blood Pressure	blood	male	carnitine	carnitine	0.949286	0.732907	1.22955	0.688556	0.959328
Systolic Blood Pressure	blood	male	carnitine	bmi_blood	1.39501	1.08374	1.79569	0.0106695	0.1374
Systolic Blood Pressure	blood	male	carnitine	age_blood	0.829476	0.63214	1.08841	0.173583	0.559534
Systolic Blood Pressure	blood	male	cholesterol	(Intercept)	0.974526	0.761377	1.24735	0.834926	0.959328
Systolic Blood Pressure	blood	male	cholesterol	cholesterol	1.0203	0.773402	1.34602	0.885023	0.969311
Systolic Blood Pressure	blood	male	cholesterol	bmi_blood	1.37174	1.05623	1.7815	0.0186595	0.182448
Systolic Blood Pressure	blood	male	cholesterol	age_blood	0.820354	0.616624	1.0914	0.170238	0.557842
Systolic Blood Pressure	blood	male	citrulline	(Intercept)	0.967075	0.755992	1.2371	0.786413	0.959328
Systolic Blood Pressure	blood	male	citrulline	citrulline	1.1078	0.847888	1.44739	0.446415	0.87299
Systolic Blood Pressure	blood	male	citrulline	bmi_blood	1.42168	1.09859	1.8398	0.00834854	0.1374
Systolic Blood Pressure	blood	male	citrulline	age_blood	0.823612	0.628846	1.0787	0.155275	0.550806
Systolic Blood Pressure	blood	male	epiandrosterone sulfate	(Intercept)	0.975951	0.761058	1.25152	0.845308	0.959751
Systolic Blood Pressure	blood	male	epiandrosterone sulfate	epiandrosterone sulfate	0.996464	0.752898	1.31882	0.979899	0.987756
Systolic Blood Pressure	blood	male	epiandrosterone sulfate	bmi_blood	1.37962	1.07489	1.77075	0.0124228	0.1374
Systolic Blood Pressure	blood	male	epiandrosterone sulfate	age_blood	0.82509	0.625233	1.08883	0.170522	0.557842
Systolic Blood Pressure	blood	male	glucose	(Intercept)	0.986318	0.770233	1.26302	0.911562	0.973603
Systolic Blood Pressure	blood	male	glucose	glucose	0.916017	0.716259	1.17149	0.478096	0.880424
Systolic Blood Pressure	blood	male	glucose	bmi_blood	1.37464	1.07445	1.75869	0.0122869	0.1374
Systolic Blood Pressure	blood	male	glucose	age_blood	0.823533	0.628659	1.07882	0.15538	0.550806
Systolic Blood Pressure	blood	male	glutamine	(Intercept)	0.97505	0.762338	1.24711	0.837842	0.959328
Systolic Blood Pressure	blood	male	glutamine	glutamine	1.04891	0.831631	1.32295	0.681943	0.959328
Systolic Blood Pressure	blood	male	glutamine	bmi_blood	1.39677	1.08394	1.79989	0.0107035	0.1374
Systolic Blood Pressure	blood	male	glutamine	age_blood	0.819378	0.623446	1.07689	0.149863	0.550806
Systolic Blood Pressure	blood	male	glycerol	(Intercept)	0.973607	0.760777	1.24598	0.828878	0.959328
Systolic Blood Pressure	blood	male	glycerol	glycerol	0.964758	0.750264	1.24058	0.776132	0.959328
Systolic Blood Pressure	blood	male	glycerol	bmi_blood	1.38033	1.07819	1.76714	0.011467	0.1374
Systolic Blood Pressure	blood	male	glycerol	age_blood	0.820012	0.622719	1.07981	0.154275	0.550806
Systolic Blood Pressure	blood	male	glycine	(Intercept)	0.977935	0.764411	1.2511	0.856715	0.960431
Systolic Blood Pressure	blood	male	glycine	glycine	1.05249	0.826654	1.34001	0.673067	0.959328
Systolic Blood Pressure	blood	male	glycine	bmi_blood	1.39586	1.08439	1.7968	0.0105376	0.1374
Systolic Blood Pressure	blood	male	glycine	age_blood	0.826067	0.630161	1.08288	0.162954	0.550806
Systolic Blood Pressure	blood	male	guanidinoacetate	(Intercept)	0.959606	0.754246	1.22088	0.732953	0.959328
Systolic Blood Pressure	blood	male	guanidinoacetate	guanidinoacetate	0.787847	0.599963	1.03457	0.0850363	0.445428
Systolic Blood Pressure	blood	male	guanidinoacetate	bmi_blood	1.37091	1.07738	1.7444	0.0111933	0.1374
Systolic Blood Pressure	blood	male	guanidinoacetate	age_blood	0.828773	0.636392	1.07931	0.159941	0.550806
Systolic Blood Pressure	blood	male	isoleucine	(Intercept)	0.964237	0.758333	1.22605	0.762551	0.959328
Systolic Blood Pressure	blood	male	isoleucine	isoleucine	1.23712	0.974078	1.5712	0.0799996	0.429266
Systolic Blood Pressure	blood	male	isoleucine	bmi_blood	1.30906	1.0217	1.67725	0.0337199	0.268222
Systolic Blood Pressure	blood	male	isoleucine	age_blood	0.832972	0.639669	1.08469	0.171159	0.557852
Systolic Blood Pressure	blood	male	leucine	(Intercept)	0.957615	0.750263	1.22227	0.723603	0.959328
Systolic Blood Pressure	blood	male	leucine	leucine	1.1711	0.929291	1.47582	0.176832	0.562788
Systolic Blood Pressure	blood	male	leucine	bmi_blood	1.3189	1.02491	1.69723	0.0320383	0.268222
Systolic Blood Pressure	blood	male	leucine	age_blood	0.85096	0.649344	1.11518	0.236969	0.662267
Systolic Blood Pressure	blood	male	lysine	(Intercept)	0.974498	0.762027	1.24621	0.83416	0.959328
Systolic Blood Pressure	blood	male	lysine	lysine	1.06504	0.829343	1.36772	0.615898	0.950503
Systolic Blood Pressure	blood	male	lysine	bmi_blood	1.36312	1.05992	1.75305	0.0167112	0.170998
Systolic Blood Pressure	blood	male	lysine	age_blood	0.821859	0.62667	1.07784	0.152856	0.550806
Systolic Blood Pressure	blood	male	methionine	(Intercept)	0.973031	0.76253	1.24164	0.823113	0.959328
Systolic Blood Pressure	blood	male	methionine	methionine	1.13855	0.904905	1.43251	0.262685	0.701696
Systolic Blood Pressure	blood	male	methionine	bmi_blood	1.37429	1.07608	1.75513	0.0117666	0.1374
Systolic Blood Pressure	blood	male	methionine	age_blood	0.864387	0.653219	1.14382	0.301887	0.744146
Systolic Blood Pressure	blood	male	ornithine	(Intercept)	0.966541	0.758254	1.23204	0.779894	0.959328
Systolic Blood Pressure	blood	male	ornithine	ornithine	1.17405	0.932763	1.47776	0.167935	0.554745
Systolic Blood Pressure	blood	male	ornithine	bmi_blood	1.37292	1.07651	1.75094	0.0115625	0.1374
Systolic Blood Pressure	blood	male	ornithine	age_blood	0.790491	0.601144	1.03948	0.0909837	0.470974
Systolic Blood Pressure	blood	male	palmitate (16:0)	(Intercept)	0.971688	0.760796	1.24104	0.815009	0.959328
Systolic Blood Pressure	blood	male	palmitate (16:0)	palmitate (16:0)	0.892548	0.702241	1.13443	0.346506	0.799418
Systolic Blood Pressure	blood	male	palmitate (16:0)	bmi_blood	1.38154	1.08102	1.76561	0.0107197	0.1374
Systolic Blood Pressure	blood	male	palmitate (16:0)	age_blood	0.822064	0.628073	1.07597	0.150413	0.550806
Systolic Blood Pressure	blood	male	phenylalanine	(Intercept)	0.966013	0.762263	1.22422	0.77112	0.959328
Systolic Blood Pressure	blood	male	phenylalanine	phenylalanine	1.2879	1.02165	1.62355	0.0328126	0.268222
Systolic Blood Pressure	blood	male	phenylalanine	bmi_blood	1.28232	1.00186	1.6413	0.0483562	0.307568
Systolic Blood Pressure	blood	male	phenylalanine	age_blood	0.911272	0.691756	1.20045	0.502356	0.90569
Systolic Blood Pressure	blood	male	pyruvate	(Intercept)	0.940962	0.73782	1.20003	0.618267	0.950503
Systolic Blood Pressure	blood	male	pyruvate	pyruvate	1.26214	0.972439	1.63815	0.0791173	0.427137
Systolic Blood Pressure	blood	male	pyruvate	bmi_blood	1.2968	1.00945	1.66595	0.0422572	0.297491
Systolic Blood Pressure	blood	male	pyruvate	age_blood	0.859598	0.657747	1.12339	0.262403	0.701696
Systolic Blood Pressure	blood	male	serine	(Intercept)	0.97763	0.763397	1.25198	0.855326	0.960431
Systolic Blood Pressure	blood	male	serine	serine	0.974748	0.749282	1.26806	0.846326	0.959751
Systolic Blood Pressure	blood	male	serine	bmi_blood	1.36853	1.05291	1.77875	0.0198656	0.190018
Systolic Blood Pressure	blood	male	serine	age_blood	0.820924	0.621982	1.0835	0.159952	0.550806
Systolic Blood Pressure	blood	male	threonine	(Intercept)	0.970781	0.757646	1.24387	0.811537	0.959328
Systolic Blood Pressure	blood	male	threonine	threonine	1.04324	0.812841	1.33895	0.735333	0.959328
Systolic Blood Pressure	blood	male	threonine	bmi_blood	1.38374	1.08044	1.77219	0.0109989	0.1374
Systolic Blood Pressure	blood	male	threonine	age_blood	0.830185	0.632024	1.09048	0.17715	0.562788
Systolic Blood Pressure	blood	male	tryptophan	(Intercept)	0.976539	0.766248	1.24454	0.845284	0.959751
Systolic Blood Pressure	blood	male	tryptophan	tryptophan	1.17407	0.928262	1.48497	0.176706	0.562788
Systolic Blood Pressure	blood	male	tryptophan	bmi_blood	1.36235	1.06738	1.73883	0.0139222	0.149409
Systolic Blood Pressure	blood	male	tryptophan	age_blood	0.848569	0.647938	1.11133	0.227895	0.649023
Systolic Blood Pressure	blood	male	tyrosine	(Intercept)	0.972043	0.76014	1.24302	0.818209	0.959328
Systolic Blood Pressure	blood	male	tyrosine	tyrosine	1.09282	0.820692	1.45518	0.537289	0.922808
Systolic Blood Pressure	blood	male	tyrosine	bmi_blood	1.32807	1.00781	1.75011	0.0440804	0.305439
Systolic Blood Pressure	blood	male	tyrosine	age_blood	0.865117	0.634981	1.17866	0.352132	0.799418
Systolic Blood Pressure	blood	male	valine	(Intercept)	0.962676	0.751398	1.23336	0.759653	0.959328
Systolic Blood Pressure	blood	male	valine	valine	1.09606	0.8583	1.39968	0.45567	0.87482
Systolic Blood Pressure	blood	male	valine	bmi_blood	1.34319	1.03933	1.73588	0.024907	0.230718
Systolic Blood Pressure	blood	male	valine	age_blood	0.837536	0.637798	1.09983	0.197781	0.598101
Diastolic Blood Pressure	blood	male	4-hydroxyhippurate	(Intercept)	0.974576	0.757793	1.25337	0.838322	0.959328
Diastolic Blood Pressure	blood	male	4-hydroxyhippurate	4-hydroxyhippurate	1.21299	0.943687	1.55915	0.129056	0.550806
Diastolic Blood Pressure	blood	male	4-hydroxyhippurate	bmi_blood	1.18951	0.919817	1.53828	0.181863	0.572515
Diastolic Blood Pressure	blood	male	4-hydroxyhippurate	age_blood	1.15163	0.873308	1.51865	0.311146	0.760233
Diastolic Blood Pressure	blood	male	alanine	(Intercept)	0.986221	0.763827	1.27337	0.913798	0.973603
Diastolic Blood Pressure	blood	male	alanine	alanine	1.07194	0.835625	1.3751	0.578622	0.934217
Diastolic Blood Pressure	blood	male	alanine	bmi_blood	1.21511	0.932355	1.58361	0.146267	0.550806
Diastolic Blood Pressure	blood	male	alanine	age_blood	1.13864	0.859601	1.50826	0.358954	0.799418
Diastolic Blood Pressure	blood	male	androsterone sulfate	(Intercept)	0.984787	0.76127	1.27393	0.905502	0.973603
Diastolic Blood Pressure	blood	male	androsterone sulfate	androsterone sulfate	1.02537	0.770711	1.36418	0.861118	0.960431
Diastolic Blood Pressure	blood	male	androsterone sulfate	bmi_blood	1.23854	0.957844	1.60149	0.101024	0.502266
Diastolic Blood Pressure	blood	male	androsterone sulfate	age_blood	1.14336	0.857408	1.52468	0.35521	0.799418
Diastolic Blood Pressure	blood	male	arginine	(Intercept)	0.978063	0.759324	1.25981	0.861339	0.960431
Diastolic Blood Pressure	blood	male	arginine	arginine	1.17422	0.909548	1.51592	0.213102	0.629295
Diastolic Blood Pressure	blood	male	arginine	bmi_blood	1.25817	0.975152	1.62333	0.0763998	0.417589
Diastolic Blood Pressure	blood	male	arginine	age_blood	1.14788	0.868937	1.51637	0.325392	0.778091
Diastolic Blood Pressure	blood	male	carnitine	(Intercept)	0.996382	0.772671	1.28486	0.977331	0.986297
Diastolic Blood Pressure	blood	male	carnitine	carnitine	1.15378	0.883732	1.50634	0.287245	0.735262
Diastolic Blood Pressure	blood	male	carnitine	bmi_blood	1.20222	0.926741	1.55958	0.161908	0.550806
Diastolic Blood Pressure	blood	male	carnitine	age_blood	1.12332	0.848963	1.48635	0.409111	0.841291
Diastolic Blood Pressure	blood	male	cholesterol	(Intercept)	0.980525	0.759917	1.26518	0.87775	0.965525
Diastolic Blood Pressure	blood	male	cholesterol	cholesterol	1.136	0.853356	1.51227	0.375862	0.8087
Diastolic Blood Pressure	blood	male	cholesterol	bmi_blood	1.19046	0.908858	1.55932	0.201071	0.603086
Diastolic Blood Pressure	blood	male	cholesterol	age_blood	1.09157	0.812874	1.46581	0.554098	0.922808
Diastolic Blood Pressure	blood	male	citrulline	(Intercept)	0.968718	0.753186	1.24593	0.801263	0.959328
Diastolic Blood Pressure	blood	male	citrulline	citrulline	1.2458	0.947917	1.63729	0.112812	0.539572
Diastolic Blood Pressure	blood	male	citrulline	bmi_blood	1.31917	1.01361	1.71684	0.0396946	0.288361
Diastolic Blood Pressure	blood	male	citrulline	age_blood	1.13133	0.858686	1.49054	0.373975	0.806613
Diastolic Blood Pressure	blood	male	epiandrosterone sulfate	(Intercept)	0.995661	0.769252	1.28871	0.973191	0.984377
Diastolic Blood Pressure	blood	male	epiandrosterone sulfate	epiandrosterone sulfate	0.929371	0.694896	1.24296	0.615872	0.950503
Diastolic Blood Pressure	blood	male	epiandrosterone sulfate	bmi_blood	1.22688	0.947021	1.58945	0.119306	0.550806
Diastolic Blood Pressure	blood	male	epiandrosterone sulfate	age_blood	1.12023	0.840137	1.49369	0.432717	0.857157
Diastolic Blood Pressure	blood	male	glucose	(Intercept)	0.979367	0.756879	1.26726	0.871876	0.965095
Diastolic Blood Pressure	blood	male	glucose	glucose	1.06402	0.823412	1.37495	0.629708	0.950503
Diastolic Blood Pressure	blood	male	glucose	bmi_blood	1.24151	0.960373	1.60495	0.0970442	0.492012
Diastolic Blood Pressure	blood	male	glucose	age_blood	1.13961	0.860105	1.50996	0.356278	0.799418
Diastolic Blood Pressure	blood	male	glutamine	(Intercept)	0.984394	0.769558	1.25921	0.898658	0.97035
Diastolic Blood Pressure	blood	male	glutamine	glutamine	1.28706	1.02035	1.62349	0.0337024	0.268222
Diastolic Blood Pressure	blood	male	glutamine	bmi_blood	1.31846	1.02305	1.69917	0.0332205	0.268222
Diastolic Blood Pressure	blood	male	glutamine	age_blood	1.09221	0.830937	1.43564	0.520852	0.9167
Diastolic Blood Pressure	blood	male	glycerol	(Intercept)	0.995591	0.772758	1.28268	0.972264	0.984377
Diastolic Blood Pressure	blood	male	glycerol	glycerol	1.1696	0.903367	1.51429	0.229538	0.651592
Diastolic Blood Pressure	blood	male	glycerol	bmi_blood	1.23754	0.960186	1.59501	0.0980692	0.493148
Diastolic Blood Pressure	blood	male	glycerol	age_blood	1.17236	0.883658	1.55538	0.264731	0.701696
Diastolic Blood Pressure	blood	male	glycine	(Intercept)	0.993396	0.770638	1.28054	0.958507	0.978184
Diastolic Blood Pressure	blood	male	glycine	glycine	1.14399	0.891878	1.46737	0.283779	0.734487
Diastolic Blood Pressure	blood	male	glycine	bmi_blood	1.27518	0.982976	1.65425	0.0665722	0.370782
Diastolic Blood Pressure	blood	male	glycine	age_blood	1.13883	0.86155	1.50535	0.354769	0.799418
Diastolic Blood Pressure	blood	male	guanidinoacetate	(Intercept)	0.98381	0.761022	1.27182	0.899154	0.97035
Diastolic Blood Pressure	blood	male	guanidinoacetate	guanidinoacetate	0.954063	0.713534	1.27567	0.747005	0.959328
Diastolic Blood Pressure	blood	male	guanidinoacetate	bmi_blood	1.2363	0.956201	1.59846	0.103752	0.511905
Diastolic Blood Pressure	blood	male	guanidinoacetate	age_blood	1.13833	0.85892	1.50864	0.360833	0.799418
Diastolic Blood Pressure	blood	male	isoleucine	(Intercept)	0.98386	0.761548	1.27107	0.899219	0.97035
Diastolic Blood Pressure	blood	male	isoleucine	isoleucine	1.06011	0.821584	1.36788	0.648295	0.959328
Diastolic Blood Pressure	blood	male	isoleucine	bmi_blood	1.22011	0.936766	1.58916	0.137209	0.550806
Diastolic Blood Pressure	blood	male	isoleucine	age_blood	1.14024	0.860444	1.51101	0.354543	0.799418
Diastolic Blood Pressure	blood	male	leucine	(Intercept)	0.967653	0.751003	1.2468	0.795969	0.959328
Diastolic Blood Pressure	blood	male	leucine	leucine	1.18376	0.93097	1.50518	0.16509	0.554086
Diastolic Blood Pressure	blood	male	leucine	bmi_blood	1.1793	0.907529	1.53247	0.21254	0.629295
Diastolic Blood Pressure	blood	male	leucine	age_blood	1.1747	0.887055	1.55563	0.255769	0.696831
Diastolic Blood Pressure	blood	male	lysine	(Intercept)	0.98418	0.764627	1.26678	0.899779	0.97035
Diastolic Blood Pressure	blood	male	lysine	lysine	1.18464	0.916421	1.53137	0.191556	0.587349
Diastolic Blood Pressure	blood	male	lysine	bmi_blood	1.19713	0.924703	1.54983	0.168315	0.554745
Diastolic Blood Pressure	blood	male	lysine	age_blood	1.12332	0.85044	1.48377	0.406209	0.841291
Diastolic Blood Pressure	blood	male	methionine	(Intercept)	0.984131	0.764228	1.26731	0.899656	0.97035
Diastolic Blood Pressure	blood	male	methionine	methionine	1.1586	0.91297	1.47032	0.221073	0.641478
Diastolic Blood Pressure	blood	male	methionine	bmi_blood	1.23192	0.95582	1.58777	0.10529	0.511905
Diastolic Blood Pressure	blood	male	methionine	age_blood	1.19816	0.89601	1.60219	0.217935	0.636101
Diastolic Blood Pressure	blood	male	ornithine	(Intercept)	0.982248	0.760754	1.26823	0.888867	0.969311
Diastolic Blood Pressure	blood	male	ornithine	ornithine	1.08736	0.853444	1.38538	0.49152	0.891829
Diastolic Blood Pressure	blood	male	ornithine	bmi_blood	1.23453	0.955637	1.59482	0.104934	0.511905
Diastolic Blood Pressure	blood	male	ornithine	age_blood	1.11192	0.833428	1.48346	0.464226	0.878534
Diastolic Blood Pressure	blood	male	palmitate (16:0)	(Intercept)	0.991048	0.768443	1.27814	0.943817	0.977808
Diastolic Blood Pressure	blood	male	palmitate (16:0)	palmitate (16:0)	1.1245	0.876339	1.44292	0.349998	0.799418
Diastolic Blood Pressure	blood	male	palmitate (16:0)	bmi_blood	1.23673	0.958321	1.59603	0.100758	0.502266
Diastolic Blood Pressure	blood	male	palmitate (16:0)	age_blood	1.14269	0.863746	1.51172	0.34391	0.799418
Diastolic Blood Pressure	blood	male	phenylalanine	(Intercept)	0.981951	0.761787	1.26575	0.886275	0.969311
Diastolic Blood Pressure	blood	male	phenylalanine	phenylalanine	1.14165	0.890715	1.46329	0.289669	0.735398
Diastolic Blood Pressure	blood	male	phenylalanine	bmi_blood	1.19117	0.914318	1.55186	0.190675	0.586693
Diastolic Blood Pressure	blood	male	phenylalanine	age_blood	1.19777	0.891446	1.60936	0.226197	0.646278
Diastolic Blood Pressure	blood	male	pyruvate	(Intercept)	0.959941	0.743118	1.24003	0.750312	0.959328
Diastolic Blood Pressure	blood	male	pyruvate	pyruvate	1.19649	0.909278	1.57442	0.195898	0.59445
Diastolic Blood Pressure	blood	male	pyruvate	bmi_blood	1.17989	0.906402	1.5359	0.214171	0.630335
Diastolic Blood Pressure	blood	male	pyruvate	age_blood	1.17331	0.885225	1.55516	0.260717	0.701696
Diastolic Blood Pressure	blood	male	serine	(Intercept)	0.986381	0.762656	1.27574	0.915365	0.973603
Diastolic Blood Pressure	blood	male	serine	serine	1.00764	0.766471	1.3247	0.955744	0.978184
Diastolic Blood Pressure	blood	male	serine	bmi_blood	1.24109	0.944921	1.6301	0.118188	0.550806
Diastolic Blood Pressure	blood	male	serine	age_blood	1.13946	0.853808	1.52069	0.368822	0.799418
Diastolic Blood Pressure	blood	male	threonine	(Intercept)	0.974999	0.754445	1.26003	0.843989	0.959751
Diastolic Blood Pressure	blood	male	threonine	threonine	1.11183	0.858841	1.43935	0.414381	0.84216
Diastolic Blood Pressure	blood	male	threonine	bmi_blood	1.24588	0.964509	1.60933	0.090898	0.470974
Diastolic Blood Pressure	blood	male	threonine	age_blood	1.15303	0.869572	1.5289	0.316475	0.763008
Diastolic Blood Pressure	blood	male	tryptophan	(Intercept)	0.987591	0.765316	1.27442	0.922227	0.97493
Diastolic Blood Pressure	blood	male	tryptophan	tryptophan	1.09656	0.856571	1.40379	0.457946	0.87482
Diastolic Blood Pressure	blood	male	tryptophan	bmi_blood	1.22872	0.950678	1.58808	0.113433	0.539572
Diastolic Blood Pressure	blood	male	tryptophan	age_blood	1.15549	0.870136	1.53442	0.311868	0.760233
Diastolic Blood Pressure	blood	male	tyrosine	(Intercept)	0.980468	0.760724	1.26369	0.876853	0.965525
Diastolic Blood Pressure	blood	male	tyrosine	tyrosine	1.17868	0.877104	1.58395	0.269982	0.71133
Diastolic Blood Pressure	blood	male	tyrosine	bmi_blood	1.15272	0.867063	1.53249	0.321817	0.771658
Diastolic Blood Pressure	blood	male	tyrosine	age_blood	1.24011	0.901264	1.70635	0.182284	0.572515
Diastolic Blood Pressure	blood	male	valine	(Intercept)	0.963495	0.746649	1.24332	0.771303	0.959328
Diastolic Blood Pressure	blood	male	valine	valine	1.1813	0.918512	1.51928	0.190127	0.586693
Diastolic Blood Pressure	blood	male	valine	bmi_blood	1.17828	0.90497	1.53413	0.218298	0.636101
Diastolic Blood Pressure	blood	male	valine	age_blood	1.16729	0.881912	1.54502	0.273851	0.715101
CRP	blood	female	betaine	(Intercept)	1.08249	0.883312	1.32658	0.440568	0.867893
CRP	blood	female	betaine	betaine	0.669585	0.543844	0.824397	0.000238808	0.0219831
CRP	blood	female	betaine	bmi_blood	1.61631	1.32926	1.96534	4.7405e-06	0.00417164
CRP	blood	female	betaine	age_blood	0.908577	0.748818	1.10242	0.327152	0.778091
CRP	blood	female	carnitine	(Intercept)	1.07075	0.862338	1.32953	0.53186	0.920804
CRP	blood	female	carnitine	carnitine	0.818766	0.646856	1.03636	0.0953076	0.48762
CRP	blood	female	carnitine	bmi_blood	1.61166	1.30373	1.99233	2.31267e-05	0.00508788
CRP	blood	female	carnitine	age_blood	0.921634	0.750303	1.13209	0.43246	0.857157
CRP	blood	female	glutamine	(Intercept)	1.06725	0.858416	1.32689	0.553987	0.922808
CRP	blood	female	glutamine	glutamine	0.866393	0.698022	1.07538	0.190574	0.586693
CRP	blood	female	glutamine	bmi_blood	1.5191	1.23155	1.87379	0.000152681	0.0167949
CRP	blood	female	glutamine	age_blood	0.927441	0.753744	1.14117	0.472251	0.880424
CRP	blood	female	isoleucine	(Intercept)	1.04795	0.844489	1.30043	0.667354	0.959328
CRP	blood	female	isoleucine	isoleucine	0.816591	0.649457	1.02674	0.0821612	0.437237
CRP	blood	female	isoleucine	bmi_blood	1.63063	1.31574	2.0209	1.871e-05	0.00508788
CRP	blood	female	isoleucine	age_blood	0.837287	0.66475	1.05461	0.129731	0.550806
CRP	blood	female	tryptophan	(Intercept)	1.0538	0.848326	1.30904	0.632282	0.950697
CRP	blood	female	tryptophan	tryptophan	0.854557	0.688376	1.06086	0.152156	0.550806
CRP	blood	female	tryptophan	bmi_blood	1.57128	1.27552	1.93562	4.32926e-05	0.00761949
CRP	blood	female	tryptophan	age_blood	0.886215	0.716575	1.09601	0.261588	0.701696
Systolic Blood Pressure	blood	female	4-hydroxyhippurate	(Intercept)	0.954329	0.79652	1.1434	0.608531	0.950503
Systolic Blood Pressure	blood	female	4-hydroxyhippurate	4-hydroxyhippurate	1.01024	0.833074	1.22508	0.916621	0.973603
Systolic Blood Pressure	blood	female	4-hydroxyhippurate	bmi_blood	1.28876	1.08418	1.53194	0.00449673	0.113666
Systolic Blood Pressure	blood	female	4-hydroxyhippurate	age_blood	0.991029	0.833941	1.17771	0.917582	0.973603
Systolic Blood Pressure	blood	female	alanine	(Intercept)	0.957521	0.799719	1.14646	0.633078	0.950697
Systolic Blood Pressure	blood	female	alanine	alanine	0.926625	0.764975	1.12243	0.431616	0.857157
Systolic Blood Pressure	blood	female	alanine	bmi_blood	1.29531	1.08985	1.53951	0.00376057	0.113666
Systolic Blood Pressure	blood	female	alanine	age_blood	0.970569	0.811774	1.16043	0.740435	0.959328
Systolic Blood Pressure	blood	female	androsterone sulfate	(Intercept)	0.944561	0.791392	1.12738	0.52338	0.917415
Systolic Blood Pressure	blood	female	androsterone sulfate	androsterone sulfate	0.840355	0.70642	0.999682	0.0495911	0.307568
Systolic Blood Pressure	blood	female	androsterone sulfate	bmi_blood	1.30979	1.10525	1.55218	0.0021774	0.100848
Systolic Blood Pressure	blood	female	androsterone sulfate	age_blood	0.9564	0.805482	1.13559	0.607201	0.950503
Systolic Blood Pressure	blood	female	arginine	(Intercept)	0.968053	0.808996	1.15838	0.720062	0.959328
Systolic Blood Pressure	blood	female	arginine	arginine	0.872711	0.723111	1.05326	0.153706	0.550806
Systolic Blood Pressure	blood	female	arginine	bmi_blood	1.30162	1.09663	1.54493	0.00296479	0.113666
Systolic Blood Pressure	blood	female	arginine	age_blood	0.982564	0.828701	1.165	0.837828	0.959328
Systolic Blood Pressure	blood	female	carnitine	(Intercept)	0.956088	0.797812	1.14576	0.623124	0.950503
Systolic Blood Pressure	blood	female	carnitine	carnitine	0.978329	0.803365	1.1914	0.825598	0.959328
Systolic Blood Pressure	blood	female	carnitine	bmi_blood	1.29416	1.08392	1.54517	0.00484672	0.113666
Systolic Blood Pressure	blood	female	carnitine	age_blood	0.990577	0.834086	1.17643	0.91311	0.973603
Systolic Blood Pressure	blood	female	cholesterol	(Intercept)	0.956792	0.799329	1.14527	0.626607	0.950503
Systolic Blood Pressure	blood	female	cholesterol	cholesterol	1.08357	0.907334	1.29403	0.37129	0.80279
Systolic Blood Pressure	blood	female	cholesterol	bmi_blood	1.27359	1.07029	1.51552	0.0069707	0.1374
Systolic Blood Pressure	blood	female	cholesterol	age_blood	0.984733	0.82943	1.16911	0.859006	0.960431
Systolic Blood Pressure	blood	female	citrulline	(Intercept)	0.956695	0.799709	1.1445	0.624714	0.950503
Systolic Blood Pressure	blood	female	citrulline	citrulline	0.901729	0.755234	1.07664	0.249339	0.687831
Systolic Blood Pressure	blood	female	citrulline	bmi_blood	1.28945	1.08624	1.53068	0.00412579	0.113666
Systolic Blood Pressure	blood	female	citrulline	age_blood	1.00698	0.846959	1.19723	0.936541	0.977808
Systolic Blood Pressure	blood	female	epiandrosterone sulfate	(Intercept)	0.949501	0.794104	1.13531	0.565914	0.925659
Systolic Blood Pressure	blood	female	epiandrosterone sulfate	epiandrosterone sulfate	0.881595	0.738086	1.05301	0.162163	0.550806
Systolic Blood Pressure	blood	female	epiandrosterone sulfate	bmi_blood	1.31156	1.10353	1.55879	0.00244269	0.107478
Systolic Blood Pressure	blood	female	epiandrosterone sulfate	age_blood	0.97763	0.823963	1.15996	0.793205	0.959328
Systolic Blood Pressure	blood	female	glucose	(Intercept)	0.953971	0.795296	1.14431	0.60797	0.950503
Systolic Blood Pressure	blood	female	glucose	glucose	1.00753	0.820719	1.23686	0.942229	0.977808
Systolic Blood Pressure	blood	female	glucose	bmi_blood	1.28676	1.07856	1.53515	0.00562759	0.123807
Systolic Blood Pressure	blood	female	glucose	age_blood	0.990942	0.833536	1.17807	0.916972	0.973603
Systolic Blood Pressure	blood	female	glutamine	(Intercept)	0.970315	0.815872	1.15399	0.730559	0.959328
Systolic Blood Pressure	blood	female	glutamine	glutamine	0.785086	0.661002	0.932463	0.00637587	0.136848
Systolic Blood Pressure	blood	female	glutamine	bmi_blood	1.2482	1.05615	1.47516	0.0098899	0.1374
Systolic Blood Pressure	blood	female	glutamine	age_blood	1.00566	0.852611	1.18619	0.945937	0.978172
Systolic Blood Pressure	blood	female	glycerol	(Intercept)	0.955817	0.798032	1.1448	0.619862	0.950503
Systolic Blood Pressure	blood	female	glycerol	glycerol	0.958424	0.800652	1.14729	0.640051	0.957899
Systolic Blood Pressure	blood	female	glycerol	bmi_blood	1.29728	1.08901	1.54538	0.00400917	0.113666
Systolic Blood Pressure	blood	female	glycerol	age_blood	0.979588	0.82003	1.17019	0.818204	0.959328
Systolic Blood Pressure	blood	female	glycine	(Intercept)	0.955533	0.798075	1.14406	0.616874	0.950503
Systolic Blood Pressure	blood	female	glycine	glycine	0.937058	0.782522	1.12211	0.475316	0.880424
Systolic Blood Pressure	blood	female	glycine	bmi_blood	1.28489	1.08134	1.52676	0.00487982	0.113666
Systolic Blood Pressure	blood	female	glycine	age_blood	0.991318	0.83509	1.17677	0.919732	0.973964
Systolic Blood Pressure	blood	female	guanidinoacetate	(Intercept)	0.949566	0.793716	1.13602	0.567624	0.925788
Systolic Blood Pressure	blood	female	guanidinoacetate	guanidinoacetate	0.896809	0.750881	1.0711	0.226171	0.646278
Systolic Blood Pressure	blood	female	guanidinoacetate	bmi_blood	1.29195	1.08844	1.53352	0.00384506	0.113666
Systolic Blood Pressure	blood	female	guanidinoacetate	age_blood	0.996228	0.839805	1.18179	0.965023	0.979493
Systolic Blood Pressure	blood	female	isoleucine	(Intercept)	0.950948	0.794459	1.13826	0.579639	0.934217
Systolic Blood Pressure	blood	female	isoleucine	isoleucine	0.911093	0.752875	1.10256	0.334625	0.789464
Systolic Blood Pressure	blood	female	isoleucine	bmi_blood	1.31963	1.10365	1.57788	0.00273368	0.113666
Systolic Blood Pressure	blood	female	isoleucine	age_blood	0.948786	0.782878	1.14985	0.588078	0.940263
Systolic Blood Pressure	blood	female	leucine	(Intercept)	0.953271	0.796126	1.14143	0.598827	0.949239
Systolic Blood Pressure	blood	female	leucine	leucine	1.06855	0.883349	1.29258	0.490546	0.891829
Systolic Blood Pressure	blood	female	leucine	bmi_blood	1.26276	1.05287	1.51449	0.0124909	0.1374
Systolic Blood Pressure	blood	female	leucine	age_blood	1.01683	0.84291	1.22663	0.860049	0.960431
Systolic Blood Pressure	blood	female	lysine	(Intercept)	0.955898	0.797777	1.14536	0.621299	0.950503
Systolic Blood Pressure	blood	female	lysine	lysine	0.977551	0.805335	1.18659	0.816412	0.959328
Systolic Blood Pressure	blood	female	lysine	bmi_blood	1.29484	1.08388	1.54685	0.00489274	0.113666
Systolic Blood Pressure	blood	female	lysine	age_blood	0.992049	0.834778	1.17895	0.926968	0.975756
Systolic Blood Pressure	blood	female	methionine	(Intercept)	0.958842	0.798714	1.15107	0.648683	0.959328
Systolic Blood Pressure	blood	female	methionine	methionine	0.973373	0.813586	1.16454	0.765548	0.959328
Systolic Blood Pressure	blood	female	methionine	bmi_blood	1.28984	1.08507	1.53325	0.00437415	0.113666
Systolic Blood Pressure	blood	female	methionine	age_blood	0.987596	0.830852	1.17391	0.886186	0.969311
Systolic Blood Pressure	blood	female	ornithine	(Intercept)	0.959079	0.802615	1.14604	0.642171	0.959007
Systolic Blood Pressure	blood	female	ornithine	ornithine	0.870129	0.73141	1.03516	0.114976	0.541583
Systolic Blood Pressure	blood	female	ornithine	bmi_blood	1.31797	1.10895	1.56639	0.00205381	0.100848
Systolic Blood Pressure	blood	female	ornithine	age_blood	1.00257	0.845642	1.18861	0.976187	0.986274
Systolic Blood Pressure	blood	female	palmitate (16:0)	(Intercept)	0.959385	0.800229	1.15019	0.650723	0.959328
Systolic Blood Pressure	blood	female	palmitate (16:0)	palmitate (16:0)	0.953298	0.785782	1.15652	0.62401	0.950503
Systolic Blood Pressure	blood	female	palmitate (16:0)	bmi_blood	1.28974	1.08526	1.53274	0.00433138	0.113666
Systolic Blood Pressure	blood	female	palmitate (16:0)	age_blood	0.987492	0.831356	1.17295	0.884765	0.969311
Systolic Blood Pressure	blood	female	phenylalanine	(Intercept)	0.962877	0.803064	1.15449	0.679675	0.959328
Systolic Blood Pressure	blood	female	phenylalanine	phenylalanine	0.931791	0.769396	1.12846	0.465379	0.878828
Systolic Blood Pressure	blood	female	phenylalanine	bmi_blood	1.30816	1.09581	1.56165	0.00337411	0.113666
Systolic Blood Pressure	blood	female	phenylalanine	age_blood	0.978142	0.82138	1.16482	0.802027	0.959328
Systolic Blood Pressure	blood	female	pyruvate	(Intercept)	0.955644	0.797611	1.14499	0.619137	0.950503
Systolic Blood Pressure	blood	female	pyruvate	pyruvate	0.98087	0.815197	1.18021	0.836096	0.959328
Systolic Blood Pressure	blood	female	pyruvate	bmi_blood	1.29141	1.08499	1.5371	0.00447484	0.113666
Systolic Blood Pressure	blood	female	pyruvate	age_blood	0.984115	0.820361	1.18056	0.861587	0.960431
Systolic Blood Pressure	blood	female	serine	(Intercept)	0.965933	0.807794	1.15503	0.700935	0.959328
Systolic Blood Pressure	blood	female	serine	serine	0.868121	0.72365	1.04143	0.126148	0.550806
Systolic Blood Pressure	blood	female	serine	bmi_blood	1.24246	1.04112	1.48273	0.0166857	0.170998
Systolic Blood Pressure	blood	female	serine	age_blood	0.978351	0.825086	1.16008	0.799073	0.959328
Systolic Blood Pressure	blood	female	threonine	(Intercept)	0.954214	0.796614	1.14299	0.607135	0.950503
Systolic Blood Pressure	blood	female	threonine	threonine	1.02853	0.858964	1.23156	0.757058	0.959328
Systolic Blood Pressure	blood	female	threonine	bmi_blood	1.29289	1.08629	1.53878	0.00429747	0.113666
Systolic Blood Pressure	blood	female	threonine	age_blood	0.990868	0.834353	1.17674	0.915782	0.973603
Systolic Blood Pressure	blood	female	tryptophan	(Intercept)	0.954419	0.796735	1.14331	0.608909	0.950503
Systolic Blood Pressure	blood	female	tryptophan	tryptophan	0.98302	0.821051	1.17694	0.850487	0.960431
Systolic Blood Pressure	blood	female	tryptophan	bmi_blood	1.29055	1.08486	1.53525	0.00445628	0.113666
Systolic Blood Pressure	blood	female	tryptophan	age_blood	0.986355	0.826428	1.17723	0.877679	0.965525
Systolic Blood Pressure	blood	female	tyrosine	(Intercept)	0.956609	0.79844	1.14611	0.626887	0.950503
Systolic Blood Pressure	blood	female	tyrosine	tyrosine	0.964826	0.797849	1.16675	0.708918	0.959328
Systolic Blood Pressure	blood	female	tyrosine	bmi_blood	1.30244	1.08579	1.56233	0.00490831	0.113666
Systolic Blood Pressure	blood	female	tyrosine	age_blood	0.985304	0.828037	1.17244	0.866017	0.962241
Systolic Blood Pressure	blood	female	valine	(Intercept)	0.96124	0.803969	1.14928	0.661184	0.959328
Systolic Blood Pressure	blood	female	valine	valine	1.15661	0.94823	1.41078	0.149066	0.550806
Systolic Blood Pressure	blood	female	valine	bmi_blood	1.22326	1.01678	1.47166	0.0330084	0.268222
Systolic Blood Pressure	blood	female	valine	age_blood	1.04636	0.868914	1.26004	0.629114	0.950503
Diastolic Blood Pressure	blood	female	4-hydroxyhippurate	(Intercept)	0.970354	0.801911	1.17418	0.754485	0.959328
Diastolic Blood Pressure	blood	female	4-hydroxyhippurate	4-hydroxyhippurate	1.08504	0.885349	1.32976	0.42729	0.857157
Diastolic Blood Pressure	blood	female	4-hydroxyhippurate	bmi_blood	0.995972	0.829968	1.19518	0.965007	0.979493
Diastolic Blood Pressure	blood	female	4-hydroxyhippurate	age_blood	1.08928	0.907984	1.30676	0.353061	0.799418
Diastolic Blood Pressure	blood	female	alanine	(Intercept)	0.973987	0.804389	1.17934	0.784866	0.959328
Diastolic Blood Pressure	blood	female	alanine	alanine	0.992805	0.809871	1.21706	0.94398	0.977808
Diastolic Blood Pressure	blood	female	alanine	bmi_blood	0.994589	0.827864	1.19489	0.953267	0.978184
Diastolic Blood Pressure	blood	female	alanine	age_blood	1.08052	0.893721	1.30635	0.419611	0.848787
Diastolic Blood Pressure	blood	female	androsterone sulfate	(Intercept)	0.965601	0.799129	1.16675	0.714008	0.959328
Diastolic Blood Pressure	blood	female	androsterone sulfate	androsterone sulfate	0.872988	0.725048	1.05112	0.149549	0.550806
Diastolic Blood Pressure	blood	female	androsterone sulfate	bmi_blood	1.00692	0.839705	1.20743	0.940002	0.977808
Diastolic Blood Pressure	blood	female	androsterone sulfate	age_blood	1.05355	0.876771	1.26598	0.573861	0.930014
Diastolic Blood Pressure	blood	female	arginine	(Intercept)	0.983156	0.811983	1.19041	0.860299	0.960431
Diastolic Blood Pressure	blood	female	arginine	arginine	0.909524	0.744358	1.11134	0.349519	0.799418
Diastolic Blood Pressure	blood	female	arginine	bmi_blood	1.00116	0.834041	1.20175	0.990002	0.993389
Diastolic Blood Pressure	blood	female	arginine	age_blood	1.0767	0.897992	1.29098	0.420535	0.848787
Diastolic Blood Pressure	blood	female	carnitine	(Intercept)	0.977688	0.807511	1.18373	0.815123	0.959328
Diastolic Blood Pressure	blood	female	carnitine	carnitine	0.938726	0.762285	1.15601	0.547657	0.922808
Diastolic Blood Pressure	blood	female	carnitine	bmi_blood	1.00685	0.834855	1.21427	0.942436	0.977808
Diastolic Blood Pressure	blood	female	carnitine	age_blood	1.08356	0.903528	1.29946	0.382443	0.818857
Diastolic Blood Pressure	blood	female	cholesterol	(Intercept)	0.972387	0.803393	1.17693	0.771343	0.959328
Diastolic Blood Pressure	blood	female	cholesterol	cholesterol	0.950088	0.786896	1.14712	0.590578	0.940263
Diastolic Blood Pressure	blood	female	cholesterol	bmi_blood	1.00147	0.832619	1.20457	0.987406	0.993048
Diastolic Blood Pressure	blood	female	cholesterol	age_blood	1.08645	0.905465	1.30361	0.36827	0.799418
Diastolic Blood Pressure	blood	female	citrulline	(Intercept)	0.97428	0.804806	1.17944	0.78702	0.959328
Diastolic Blood Pressure	blood	female	citrulline	citrulline	0.971288	0.804006	1.17338	0.76008	0.959328
Diastolic Blood Pressure	blood	female	citrulline	bmi_blood	0.994306	0.828157	1.19379	0.950644	0.978184
Diastolic Blood Pressure	blood	female	citrulline	age_blood	1.08769	0.90443	1.30808	0.367705	0.799418
Diastolic Blood Pressure	blood	female	epiandrosterone sulfate	(Intercept)	0.969967	0.8018	1.17341	0.751009	0.959328
Diastolic Blood Pressure	blood	female	epiandrosterone sulfate	epiandrosterone sulfate	0.91539	0.757532	1.10614	0.355814	0.799418
Diastolic Blood Pressure	blood	female	epiandrosterone sulfate	bmi_blood	1.00656	0.837408	1.20988	0.943847	0.977808
Diastolic Blood Pressure	blood	female	epiandrosterone sulfate	age_blood	1.07287	0.89418	1.28726	0.444957	0.872077
Diastolic Blood Pressure	blood	female	glucose	(Intercept)	0.967932	0.798602	1.17317	0.737014	0.959328
Diastolic Blood Pressure	blood	female	glucose	glucose	1.05698	0.850986	1.31284	0.612665	0.950503
Diastolic Blood Pressure	blood	female	glucose	bmi_blood	0.984487	0.816929	1.18641	0.868103	0.963343
Diastolic Blood Pressure	blood	female	glucose	age_blood	1.08805	0.906227	1.30634	0.361539	0.799418
Diastolic Blood Pressure	blood	female	glutamine	(Intercept)	0.978264	0.808174	1.18415	0.819648	0.959328
Diastolic Blood Pressure	blood	female	glutamine	glutamine	0.932737	0.77169	1.12739	0.467234	0.880424
Diastolic Blood Pressure	blood	female	glutamine	bmi_blood	0.98505	0.819445	1.18412	0.871164	0.965095
Diastolic Blood Pressure	blood	female	glutamine	age_blood	1.08739	0.906544	1.30432	0.362463	0.799418
Diastolic Blood Pressure	blood	female	glycerol	(Intercept)	0.974322	0.804786	1.17957	0.787438	0.959328
Diastolic Blood Pressure	blood	female	glycerol	glycerol	0.976945	0.807426	1.18205	0.808371	0.959328
Diastolic Blood Pressure	blood	female	glycerol	bmi_blood	0.997825	0.828945	1.20111	0.981431	0.988168
Diastolic Blood Pressure	blood	female	glycerol	age_blood	1.07615	0.891371	1.29923	0.44085	0.867893
Diastolic Blood Pressure	blood	female	glycine	(Intercept)	0.973775	0.804326	1.17892	0.782981	0.959328
Diastolic Blood Pressure	blood	female	glycine	glycine	0.99547	0.822108	1.20539	0.96249	0.979181
Diastolic Blood Pressure	blood	female	glycine	bmi_blood	0.993896	0.82759	1.19362	0.947168	0.978184
Diastolic Blood Pressure	blood	female	glycine	age_blood	1.08266	0.902433	1.29887	0.388362	0.823839
Diastolic Blood Pressure	blood	female	guanidinoacetate	(Intercept)	0.976373	0.806583	1.1819	0.804124	0.959328
Diastolic Blood Pressure	blood	female	guanidinoacetate	guanidinoacetate	1.05606	0.873978	1.27607	0.568214	0.925788
Diastolic Blood Pressure	blood	female	guanidinoacetate	bmi_blood	0.992738	0.827008	1.19168	0.936963	0.977808
Diastolic Blood Pressure	blood	female	guanidinoacetate	age_blood	1.07933	0.899719	1.29479	0.406775	0.841291
Diastolic Blood Pressure	blood	female	isoleucine	(Intercept)	0.968588	0.801188	1.17096	0.738937	0.959328
Diastolic Blood Pressure	blood	female	isoleucine	isoleucine	0.883741	0.722609	1.0808	0.22563	0.646278
Diastolic Blood Pressure	blood	female	isoleucine	bmi_blood	1.02615	0.84976	1.23915	0.786267	0.959328
Diastolic Blood Pressure	blood	female	isoleucine	age_blood	1.0228	0.835024	1.2528	0.825684	0.959328
Diastolic Blood Pressure	blood	female	leucine	(Intercept)	0.973482	0.804057	1.17861	0.780624	0.959328
Diastolic Blood Pressure	blood	female	leucine	leucine	1.01051	0.825658	1.23676	0.918285	0.973603
Diastolic Blood Pressure	blood	female	leucine	bmi_blood	0.990935	0.817053	1.20182	0.925479	0.975624
Diastolic Blood Pressure	blood	female	leucine	age_blood	1.0871	0.890839	1.32661	0.406725	0.841291
Diastolic Blood Pressure	blood	female	lysine	(Intercept)	0.97366	0.803989	1.17914	0.782375	0.959328
Diastolic Blood Pressure	blood	female	lysine	lysine	1.00113	0.815394	1.22917	0.99132	0.993578
Diastolic Blood Pressure	blood	female	lysine	bmi_blood	0.993845	0.823256	1.19978	0.948189	0.978184
Diastolic Blood Pressure	blood	female	lysine	age_blood	1.08248	0.901655	1.29956	0.391144	0.825435
Diastolic Blood Pressure	blood	female	methionine	(Intercept)	0.970029	0.799405	1.17707	0.755309	0.959328
Diastolic Blood Pressure	blood	female	methionine	methionine	1.02419	0.84709	1.23832	0.802978	0.959328
Diastolic Blood Pressure	blood	female	methionine	bmi_blood	0.993139	0.827032	1.19261	0.940576	0.977808
Diastolic Blood Pressure	blood	female	methionine	age_blood	1.08517	0.903715	1.30305	0.377067	0.809314
Diastolic Blood Pressure	blood	female	ornithine	(Intercept)	0.975131	0.805578	1.18037	0.793906	0.959328
Diastolic Blood Pressure	blood	female	ornithine	ornithine	0.956494	0.793945	1.15232	0.636218	0.953786
Diastolic Blood Pressure	blood	female	ornithine	bmi_blood	1.00131	0.832031	1.20504	0.988781	0.993296
Diastolic Blood Pressure	blood	female	ornithine	age_blood	1.08686	0.905492	1.30455	0.36703	0.799418
Diastolic Blood Pressure	blood	female	palmitate (16:0)	(Intercept)	0.975944	0.805262	1.1828	0.801815	0.959328
Diastolic Blood Pressure	blood	female	palmitate (16:0)	palmitate (16:0)	0.977753	0.796684	1.19997	0.827669	0.959328
Diastolic Blood Pressure	blood	female	palmitate (16:0)	bmi_blood	0.994556	0.828288	1.1942	0.952837	0.978184
Diastolic Blood Pressure	blood	female	palmitate (16:0)	age_blood	1.08115	0.900887	1.29748	0.397538	0.833756
Diastolic Blood Pressure	blood	female	phenylalanine	(Intercept)	0.979545	0.808057	1.18743	0.831485	0.959328
Diastolic Blood Pressure	blood	female	phenylalanine	phenylalanine	0.951542	0.776666	1.16579	0.628069	0.950503
Diastolic Blood Pressure	blood	female	phenylalanine	bmi_blood	1.00475	0.8327	1.21236	0.960079	0.978184
Diastolic Blood Pressure	blood	female	phenylalanine	age_blood	1.07324	0.891775	1.29163	0.450221	0.874602
Diastolic Blood Pressure	blood	female	pyruvate	(Intercept)	0.974112	0.804427	1.17959	0.785972	0.959328
Diastolic Blood Pressure	blood	female	pyruvate	pyruvate	0.991796	0.815358	1.20641	0.93358	0.977808
Diastolic Blood Pressure	blood	female	pyruvate	bmi_blood	0.995062	0.827494	1.19656	0.957568	0.978184
Diastolic Blood Pressure	blood	female	pyruvate	age_blood	1.0797	0.89046	1.30916	0.431117	0.857157
Diastolic Blood Pressure	blood	female	serine	(Intercept)	0.977014	0.80662	1.1834	0.809988	0.959328
Diastolic Blood Pressure	blood	female	serine	serine	0.959835	0.789694	1.16663	0.677268	0.959328
Diastolic Blood Pressure	blood	female	serine	bmi_blood	0.98367	0.813855	1.18892	0.863297	0.960431
Diastolic Blood Pressure	blood	female	serine	age_blood	1.07878	0.898704	1.29495	0.411465	0.842067
Diastolic Blood Pressure	blood	female	threonine	(Intercept)	0.971282	0.803814	1.17364	0.760309	0.959328
Diastolic Blood Pressure	blood	female	threonine	threonine	1.1361	0.940572	1.37228	0.182814	0.572515
Diastolic Blood Pressure	blood	female	threonine	bmi_blood	1.00972	0.84125	1.21192	0.916399	0.973603
Diastolic Blood Pressure	blood	female	threonine	age_blood	1.08556	0.90652	1.29997	0.367784	0.799418
Diastolic Blood Pressure	blood	female	tryptophan	(Intercept)	0.974333	0.804866	1.17948	0.787434	0.959328
Diastolic Blood Pressure	blood	female	tryptophan	tryptophan	1.03253	0.853428	1.24923	0.739167	0.959328
Diastolic Blood Pressure	blood	female	tryptophan	bmi_blood	0.991064	0.824736	1.19094	0.92286	0.97493
Diastolic Blood Pressure	blood	female	tryptophan	age_blood	1.09061	0.904434	1.31512	0.359574	0.799418
Diastolic Blood Pressure	blood	female	tyrosine	(Intercept)	0.971814	0.802574	1.17674	0.767182	0.959328
Diastolic Blood Pressure	blood	female	tyrosine	tyrosine	1.03651	0.847624	1.26749	0.723969	0.959328
Diastolic Blood Pressure	blood	female	tyrosine	bmi_blood	0.983394	0.811105	1.19228	0.863209	0.960431
Diastolic Blood Pressure	blood	female	tyrosine	age_blood	1.08804	0.905087	1.30796	0.364845	0.799418
Diastolic Blood Pressure	blood	female	valine	(Intercept)	0.979944	0.810682	1.18455	0.832319	0.959328
Diastolic Blood Pressure	blood	female	valine	valine	1.14646	0.928528	1.41554	0.200979	0.603086
Diastolic Blood Pressure	blood	female	valine	bmi_blood	0.946761	0.778081	1.15201	0.580875	0.934497
Diastolic Blood Pressure	blood	female	valine	age_blood	1.14008	0.936017	1.38864	0.189888	0.586693
CRP	urine	male	betaine	(Intercept)	1.01736	0.784941	1.31861	0.894736	0.97035
CRP	urine	male	betaine	betaine	0.829189	0.646984	1.06271	0.136153	0.550806
CRP	urine	male	betaine	bmi_urine	1.61649	1.26149	2.0714	0.000274788	0.0219831
CRP	urine	male	betaine	age_urine	0.825181	0.627087	1.08585	0.166439	0.554086
CRP	urine	male	carnitine	(Intercept)	1.01623	0.781229	1.32192	0.902863	0.972484
CRP	urine	male	carnitine	carnitine	1.11497	0.857919	1.44903	0.40915	0.841291
CRP	urine	male	carnitine	bmi_urine	1.62964	1.26674	2.09651	0.000271594	0.0219831
CRP	urine	male	carnitine	age_urine	0.804476	0.609018	1.06266	0.12307	0.550806
CRP	urine	male	glutamine	(Intercept)	1.00614	0.78883	1.28332	0.95998	0.978184
CRP	urine	male	glutamine	glutamine	0.679357	0.533951	0.86436	0.00215337	0.100848
CRP	urine	male	glutamine	bmi_urine	1.61265	1.27935	2.03278	0.000118645	0.0149154
CRP	urine	male	glutamine	age_urine	0.803379	0.621372	1.0387	0.0933564	0.480431
CRP	urine	male	isoleucine	(Intercept)	1.01149	0.785859	1.30189	0.928123	0.975804
CRP	urine	male	isoleucine	isoleucine	0.750654	0.588444	0.957579	0.0217751	0.206044
CRP	urine	male	isoleucine	bmi_urine	1.64606	1.29525	2.09188	0.000107049	0.0149154
CRP	urine	male	isoleucine	age_urine	0.790805	0.60528	1.0332	0.0841369	0.443356
CRP	urine	male	tryptophan	(Intercept)	1.02987	0.805882	1.31612	0.810943	0.959328
CRP	urine	male	tryptophan	tryptophan	0.681246	0.530182	0.875354	0.00331567	0.113666
CRP	urine	male	tryptophan	bmi_urine	1.71582	1.35796	2.16797	2.22177e-05	0.00508788
CRP	urine	male	tryptophan	age_urine	0.795664	0.614142	1.03084	0.0824789	0.437237
Systolic Blood Pressure	urine	male	4-hydroxyhippurate	(Intercept)	1.09744	0.830571	1.45005	0.506677	0.908098
Systolic Blood Pressure	urine	male	4-hydroxyhippurate	4-hydroxyhippurate	1.19509	0.856519	1.6675	0.288505	0.735398
Systolic Blood Pressure	urine	male	4-hydroxyhippurate	bmi_urine	1.14284	0.877284	1.48879	0.316264	0.763008
Systolic Blood Pressure	urine	male	4-hydroxyhippurate	age_urine	0.762606	0.566618	1.02638	0.0729498	0.401224
Systolic Blood Pressure	urine	male	adenine	(Intercept)	1.08747	0.821098	1.44026	0.552447	0.922808
Systolic Blood Pressure	urine	male	adenine	adenine	0.99076	0.765348	1.28256	0.942845	0.977808
Systolic Blood Pressure	urine	male	adenine	bmi_urine	1.15201	0.88237	1.50406	0.292403	0.73941
Systolic Blood Pressure	urine	male	adenine	age_urine	0.744827	0.553157	1.00291	0.0522041	0.30832
Systolic Blood Pressure	urine	male	alanine	(Intercept)	1.08645	0.821802	1.43631	0.554381	0.922808
Systolic Blood Pressure	urine	male	alanine	alanine	0.890713	0.673799	1.17746	0.409787	0.841291
Systolic Blood Pressure	urine	male	alanine	bmi_urine	1.13622	0.869845	1.48417	0.342479	0.799418
Systolic Blood Pressure	urine	male	alanine	age_urine	0.747252	0.556441	1.00349	0.0526795	0.309053
Systolic Blood Pressure	urine	male	androsterone sulfate	(Intercept)	1.08707	0.8209	1.43954	0.554015	0.922808
Systolic Blood Pressure	urine	male	androsterone sulfate	androsterone sulfate	1.01028	0.753899	1.35385	0.944473	0.977808
Systolic Blood Pressure	urine	male	androsterone sulfate	bmi_urine	1.15075	0.879817	1.50512	0.299345	0.742038
Systolic Blood Pressure	urine	male	androsterone sulfate	age_urine	0.743088	0.550911	1.0023	0.0517274	0.307568
Systolic Blood Pressure	urine	male	arginine	(Intercept)	1.08553	0.820665	1.43587	0.55918	0.923346
Systolic Blood Pressure	urine	male	arginine	arginine	0.913316	0.702774	1.18693	0.491192	0.891829
Systolic Blood Pressure	urine	male	arginine	bmi_urine	1.16794	0.892917	1.52768	0.25178	0.690238
Systolic Blood Pressure	urine	male	arginine	age_urine	0.751171	0.55846	1.01038	0.0582483	0.3307
Systolic Blood Pressure	urine	male	carnitine	(Intercept)	1.08802	0.821547	1.44093	0.550004	0.922808
Systolic Blood Pressure	urine	male	carnitine	carnitine	1.02475	0.774529	1.35581	0.861797	0.960431
Systolic Blood Pressure	urine	male	carnitine	bmi_urine	1.14832	0.877396	1.50291	0.307754	0.756489
Systolic Blood Pressure	urine	male	carnitine	age_urine	0.742597	0.551599	0.999729	0.0497985	0.307568
Systolic Blood Pressure	urine	male	citrulline	(Intercept)	1.08841	0.821728	1.44165	0.548508	0.922808
Systolic Blood Pressure	urine	male	citrulline	citrulline	0.976819	0.753938	1.26559	0.856745	0.960431
Systolic Blood Pressure	urine	male	citrulline	bmi_urine	1.15117	0.881675	1.50304	0.294986	0.739567
Systolic Blood Pressure	urine	male	citrulline	age_urine	0.744878	0.553722	1.00203	0.0515309	0.307568
Systolic Blood Pressure	urine	male	epiandrosterone sulfate	(Intercept)	1.08827	0.821598	1.44149	0.549172	0.922808
Systolic Blood Pressure	urine	male	epiandrosterone sulfate	epiandrosterone sulfate	0.976476	0.723766	1.31742	0.874098	0.965525
Systolic Blood Pressure	urine	male	epiandrosterone sulfate	bmi_urine	1.15608	0.882265	1.51489	0.287133	0.735262
Systolic Blood Pressure	urine	male	epiandrosterone sulfate	age_urine	0.747037	0.553221	1.00875	0.0567937	0.325829
Systolic Blood Pressure	urine	male	glucose	(Intercept)	1.08602	0.819601	1.43904	0.559463	0.923346
Systolic Blood Pressure	urine	male	glucose	glucose	0.982377	0.707264	1.36451	0.914092	0.973603
Systolic Blood Pressure	urine	male	glucose	bmi_urine	1.15159	0.88199	1.50361	0.293756	0.739567
Systolic Blood Pressure	urine	male	glucose	age_urine	0.744773	0.553499	1.00215	0.0516227	0.307568
Systolic Blood Pressure	urine	male	glutamine	(Intercept)	1.08513	0.820731	1.4347	0.560303	0.923346
Systolic Blood Pressure	urine	male	glutamine	glutamine	0.893475	0.677707	1.17794	0.417886	0.847326
Systolic Blood Pressure	urine	male	glutamine	bmi_urine	1.14373	0.876856	1.49184	0.315764	0.763008
Systolic Blood Pressure	urine	male	glutamine	age_urine	0.741841	0.552419	0.996216	0.0472207	0.307568
Systolic Blood Pressure	urine	male	glycerol	(Intercept)	1.0742	0.809867	1.42482	0.6138	0.950503
Systolic Blood Pressure	urine	male	glycerol	glycerol	0.916985	0.695698	1.20866	0.532269	0.920804
Systolic Blood Pressure	urine	male	glycerol	bmi_urine	1.17034	0.892991	1.53384	0.249052	0.687831
Systolic Blood Pressure	urine	male	glycerol	age_urine	0.740739	0.551069	0.99569	0.0468541	0.307568
Systolic Blood Pressure	urine	male	glycine	(Intercept)	1.08673	0.820627	1.43913	0.555508	0.922808
Systolic Blood Pressure	urine	male	glycine	glycine	0.981808	0.738004	1.30615	0.897975	0.97035
Systolic Blood Pressure	urine	male	glycine	bmi_urine	1.14987	0.879389	1.50355	0.301466	0.744146
Systolic Blood Pressure	urine	male	glycine	age_urine	0.74393	0.553083	1.00063	0.0504736	0.307568
Systolic Blood Pressure	urine	male	guanidinoacetate	(Intercept)	1.08248	0.820447	1.42821	0.569149	0.925788
Systolic Blood Pressure	urine	male	guanidinoacetate	guanidinoacetate	1.18542	0.902529	1.55697	0.216678	0.635588
Systolic Blood Pressure	urine	male	guanidinoacetate	bmi_urine	1.11639	0.854057	1.45931	0.413878	0.84216
Systolic Blood Pressure	urine	male	guanidinoacetate	age_urine	0.747563	0.557943	1.00163	0.0512433	0.307568
Systolic Blood Pressure	urine	male	isoleucine	(Intercept)	1.08687	0.821232	1.43843	0.554055	0.922808
Systolic Blood Pressure	urine	male	isoleucine	isoleucine	0.935595	0.713978	1.226	0.623811	0.950503
Systolic Blood Pressure	urine	male	isoleucine	bmi_urine	1.15088	0.881961	1.50178	0.294815	0.739567
Systolic Blood Pressure	urine	male	isoleucine	age_urine	0.739597	0.549628	0.995226	0.0465372	0.307568
Systolic Blood Pressure	urine	male	leucine	(Intercept)	1.0877	0.821835	1.43958	0.550473	0.922808
Systolic Blood Pressure	urine	male	leucine	leucine	0.937213	0.716044	1.2267	0.631362	0.950697
Systolic Blood Pressure	urine	male	leucine	bmi_urine	1.16148	0.888168	1.51891	0.26855	0.709681
Systolic Blood Pressure	urine	male	leucine	age_urine	0.742947	0.552639	0.998789	0.0491002	0.307568
Systolic Blood Pressure	urine	male	lysine	(Intercept)	1.08494	0.819523	1.43633	0.562934	0.92422
Systolic Blood Pressure	urine	male	lysine	lysine	1.05641	0.81634	1.36707	0.671544	0.959328
Systolic Blood Pressure	urine	male	lysine	bmi_urine	1.14599	0.87712	1.49727	0.311789	0.760233
Systolic Blood Pressure	urine	male	lysine	age_urine	0.739	0.548688	0.995322	0.0466149	0.307568
Systolic Blood Pressure	urine	male	ornithine	(Intercept)	1.08658	0.820488	1.43897	0.556224	0.922808
Systolic Blood Pressure	urine	male	ornithine	ornithine	1.01839	0.786372	1.31887	0.888251	0.969311
Systolic Blood Pressure	urine	male	ornithine	bmi_urine	1.15052	0.880706	1.50299	0.297869	0.740464
Systolic Blood Pressure	urine	male	ornithine	age_urine	0.742068	0.550262	1.00073	0.0505455	0.307568
Systolic Blood Pressure	urine	male	phenylalanine	(Intercept)	1.09795	0.831656	1.44951	0.503276	0.90569
Systolic Blood Pressure	urine	male	phenylalanine	phenylalanine	0.841125	0.631963	1.11951	0.230602	0.652506
Systolic Blood Pressure	urine	male	phenylalanine	bmi_urine	1.17836	0.903194	1.53735	0.221602	0.641478
Systolic Blood Pressure	urine	male	phenylalanine	age_urine	0.740917	0.552857	0.992947	0.0448866	0.307568
Systolic Blood Pressure	urine	male	pyruvate	(Intercept)	1.09609	0.826938	1.45284	0.517013	0.913597
Systolic Blood Pressure	urine	male	pyruvate	pyruvate	0.9301	0.711154	1.21645	0.59087	0.940263
Systolic Blood Pressure	urine	male	pyruvate	bmi_urine	1.16705	0.890639	1.52926	0.257217	0.698615
Systolic Blood Pressure	urine	male	pyruvate	age_urine	0.752837	0.558386	1.015	0.0621404	0.348303
Systolic Blood Pressure	urine	male	serine	(Intercept)	1.08647	0.820912	1.43793	0.555843	0.922808
Systolic Blood Pressure	urine	male	serine	serine	0.933322	0.703568	1.2381	0.626729	0.950503
Systolic Blood Pressure	urine	male	serine	bmi_urine	1.14361	0.874945	1.49478	0.319874	0.769095
Systolic Blood Pressure	urine	male	serine	age_urine	0.741826	0.551703	0.997466	0.0481332	0.307568
Systolic Blood Pressure	urine	male	threonine	(Intercept)	1.08627	0.820697	1.43777	0.556831	0.922808
Systolic Blood Pressure	urine	male	threonine	threonine	0.93724	0.707082	1.24232	0.646845	0.959328
Systolic Blood Pressure	urine	male	threonine	bmi_urine	1.15039	0.881488	1.50132	0.29646	0.740464
Systolic Blood Pressure	urine	male	threonine	age_urine	0.739782	0.54969	0.995611	0.0468112	0.307568
Systolic Blood Pressure	urine	male	tryptophan	(Intercept)	1.09486	0.829093	1.44581	0.516594	0.913597
Systolic Blood Pressure	urine	male	tryptophan	tryptophan	0.85204	0.641241	1.13214	0.264005	0.701696
Systolic Blood Pressure	urine	male	tryptophan	bmi_urine	1.17006	0.897517	1.52538	0.240546	0.669874
Systolic Blood Pressure	urine	male	tryptophan	age_urine	0.73787	0.55015	0.989644	0.0426585	0.297932
Systolic Blood Pressure	urine	male	tyrosine	(Intercept)	1.10453	0.837691	1.45638	0.474488	0.880424
Systolic Blood Pressure	urine	male	tyrosine	tyrosine	0.815068	0.616731	1.07719	0.147468	0.550806
Systolic Blood Pressure	urine	male	tyrosine	bmi_urine	1.21255	0.924782	1.58986	0.159757	0.550806
Systolic Blood Pressure	urine	male	tyrosine	age_urine	0.748728	0.559622	1.00174	0.0513344	0.307568
Systolic Blood Pressure	urine	male	valine	(Intercept)	1.0891	0.822721	1.44174	0.544709	0.922808
Systolic Blood Pressure	urine	male	valine	valine	0.940735	0.712389	1.24227	0.661594	0.959328
Systolic Blood Pressure	urine	male	valine	bmi_urine	1.15761	0.886235	1.51209	0.277195	0.719563
Systolic Blood Pressure	urine	male	valine	age_urine	0.742086	0.551836	0.997927	0.0484687	0.307568
Diastolic Blood Pressure	urine	male	4-hydroxyhippurate	(Intercept)	1.04678	0.801134	1.36774	0.733384	0.959328
Diastolic Blood Pressure	urine	male	4-hydroxyhippurate	4-hydroxyhippurate	1.36366	0.990474	1.87744	0.0570201	0.325829
Diastolic Blood Pressure	urine	male	4-hydroxyhippurate	bmi_urine	1.08867	0.844609	1.40325	0.50544	0.90773
Diastolic Blood Pressure	urine	male	4-hydroxyhippurate	age_urine	0.847124	0.636959	1.12663	0.24882	0.687831
Diastolic Blood Pressure	urine	male	adenine	(Intercept)	1.03123	0.782946	1.35826	0.82387	0.959328
Diastolic Blood Pressure	urine	male	adenine	adenine	0.957579	0.743477	1.23334	0.732865	0.959328
Diastolic Blood Pressure	urine	male	adenine	bmi_urine	1.10396	0.850005	1.43379	0.451804	0.87482
Diastolic Blood Pressure	urine	male	adenine	age_urine	0.815219	0.608984	1.0913	0.166147	0.554086
Diastolic Blood Pressure	urine	male	alanine	(Intercept)	1.02885	0.783492	1.35104	0.835161	0.959328
Diastolic Blood Pressure	urine	male	alanine	alanine	0.854613	0.650856	1.12216	0.252871	0.691076
Diastolic Blood Pressure	urine	male	alanine	bmi_urine	1.08342	0.834783	1.40611	0.540732	0.922808
Diastolic Blood Pressure	urine	male	alanine	age_urine	0.816362	0.612242	1.08853	0.163364	0.550806
Diastolic Blood Pressure	urine	male	androsterone sulfate	(Intercept)	1.02951	0.781647	1.35598	0.833292	0.959328
Diastolic Blood Pressure	urine	male	androsterone sulfate	androsterone sulfate	1.03861	0.77942	1.384	0.79253	0.959328
Diastolic Blood Pressure	urine	male	androsterone sulfate	bmi_urine	1.09947	0.844961	1.43064	0.47373	0.880424
Diastolic Blood Pressure	urine	male	androsterone sulfate	age_urine	0.80748	0.602106	1.0829	0.150047	0.550806
Diastolic Blood Pressure	urine	male	arginine	(Intercept)	1.02901	0.781321	1.35521	0.836018	0.959328
Diastolic Blood Pressure	urine	male	arginine	arginine	0.957822	0.740024	1.23972	0.739236	0.959328
Diastolic Blood Pressure	urine	male	arginine	bmi_urine	1.11113	0.853029	1.44732	0.428027	0.857157
Diastolic Blood Pressure	urine	male	arginine	age_urine	0.815396	0.609004	1.09174	0.166856	0.554086
Diastolic Blood Pressure	urine	male	carnitine	(Intercept)	1.03134	0.783005	1.35843	0.823316	0.959328
Diastolic Blood Pressure	urine	male	carnitine	carnitine	1.04775	0.796226	1.37872	0.734935	0.959328
Diastolic Blood Pressure	urine	male	carnitine	bmi_urine	1.09718	0.842711	1.42849	0.484419	0.888257
Diastolic Blood Pressure	urine	male	carnitine	age_urine	0.808536	0.604055	1.08224	0.149867	0.550806
Diastolic Blood Pressure	urine	male	citrulline	(Intercept)	1.03269	0.784085	1.36012	0.815908	0.959328
Diastolic Blood Pressure	urine	male	citrulline	citrulline	0.944437	0.732757	1.21727	0.653638	0.959328
Diastolic Blood Pressure	urine	male	citrulline	bmi_urine	1.10196	0.848529	1.43107	0.459986	0.87482
Diastolic Blood Pressure	urine	male	citrulline	age_urine	0.813703	0.608508	1.08809	0.160855	0.550806
Diastolic Blood Pressure	urine	male	epiandrosterone sulfate	(Intercept)	1.02967	0.781403	1.35682	0.832701	0.959328
Diastolic Blood Pressure	urine	male	epiandrosterone sulfate	epiandrosterone sulfate	1.00134	0.746314	1.34352	0.99273	0.99386
Diastolic Blood Pressure	urine	male	epiandrosterone sulfate	bmi_urine	1.10367	0.846481	1.43901	0.459616	0.87482
Diastolic Blood Pressure	urine	male	epiandrosterone sulfate	age_urine	0.811588	0.604366	1.08986	0.161637	0.550806
Diastolic Blood Pressure	urine	male	glucose	(Intercept)	1.02915	0.780761	1.35656	0.835744	0.959328
Diastolic Blood Pressure	urine	male	glucose	glucose	0.990236	0.717294	1.36704	0.951625	0.978184
Diastolic Blood Pressure	urine	male	glucose	bmi_urine	1.10368	0.8495	1.43391	0.453549	0.87482
Diastolic Blood Pressure	urine	male	glucose	age_urine	0.81214	0.606908	1.08677	0.158054	0.550806
Diastolic Blood Pressure	urine	male	glutamine	(Intercept)	1.02782	0.781517	1.35175	0.841746	0.959751
Diastolic Blood Pressure	urine	male	glutamine	glutamine	0.892864	0.680804	1.17098	0.406167	0.841291
Diastolic Blood Pressure	urine	male	glutamine	bmi_urine	1.09593	0.844449	1.42229	0.484504	0.888257
Diastolic Blood Pressure	urine	male	glutamine	age_urine	0.809231	0.605982	1.08065	0.14829	0.550806
Diastolic Blood Pressure	urine	male	glycerol	(Intercept)	1.02504	0.776259	1.35355	0.859238	0.960431
Diastolic Blood Pressure	urine	male	glycerol	glycerol	0.967473	0.737212	1.26965	0.808404	0.959328
Diastolic Blood Pressure	urine	male	glycerol	bmi_urine	1.11057	0.851011	1.44929	0.433448	0.857157
Diastolic Blood Pressure	urine	male	glycerol	age_urine	0.810343	0.605675	1.08417	0.153498	0.550806
Diastolic Blood Pressure	urine	male	glycine	(Intercept)	1.0288	0.781132	1.35499	0.837195	0.959328
Diastolic Blood Pressure	urine	male	glycine	glycine	0.955451	0.722191	1.26405	0.745592	0.959328
Diastolic Blood Pressure	urine	male	glycine	bmi_urine	1.09884	0.844754	1.42934	0.475858	0.880424
Diastolic Blood Pressure	urine	male	glycine	age_urine	0.811171	0.606561	1.0848	0.154853	0.550806
Diastolic Blood Pressure	urine	male	guanidinoacetate	(Intercept)	1.03172	0.783739	1.35817	0.820863	0.959328
Diastolic Blood Pressure	urine	male	guanidinoacetate	guanidinoacetate	0.926154	0.706703	1.21375	0.572227	0.929077
Diastolic Blood Pressure	urine	male	guanidinoacetate	bmi_urine	1.11964	0.858408	1.46036	0.397929	0.833756
Diastolic Blood Pressure	urine	male	guanidinoacetate	age_urine	0.810091	0.606052	1.08282	0.151608	0.550806
Diastolic Blood Pressure	urine	male	isoleucine	(Intercept)	1.02927	0.783003	1.35298	0.833461	0.959328
Diastolic Blood Pressure	urine	male	isoleucine	isoleucine	0.882864	0.678163	1.14935	0.348266	0.799418
Diastolic Blood Pressure	urine	male	isoleucine	bmi_urine	1.10188	0.849872	1.42861	0.457474	0.87482
Diastolic Blood Pressure	urine	male	isoleucine	age_urine	0.802495	0.600673	1.07213	0.133784	0.550806
Diastolic Blood Pressure	urine	male	leucine	(Intercept)	1.03064	0.783666	1.35545	0.82618	0.959328
Diastolic Blood Pressure	urine	male	leucine	leucine	0.896558	0.68916	1.16637	0.409386	0.841291
Diastolic Blood Pressure	urine	male	leucine	bmi_urine	1.11924	0.861067	1.45482	0.393272	0.827941
Diastolic Blood Pressure	urine	male	leucine	age_urine	0.809556	0.606224	1.08109	0.149049	0.550806
Diastolic Blood Pressure	urine	male	lysine	(Intercept)	1.02971	0.781545	1.35667	0.832404	0.959328
Diastolic Blood Pressure	urine	male	lysine	lysine	1.00058	0.776621	1.28913	0.996342	0.996342
Diastolic Blood Pressure	urine	male	lysine	bmi_urine	1.10383	0.848732	1.43561	0.454703	0.87482
Diastolic Blood Pressure	urine	male	lysine	age_urine	0.811705	0.605749	1.08769	0.158928	0.550806
Diastolic Blood Pressure	urine	male	ornithine	(Intercept)	1.02822	0.780793	1.35406	0.84029	0.959751
Diastolic Blood Pressure	urine	male	ornithine	ornithine	1.05398	0.818071	1.35792	0.679337	0.959328
Diastolic Blood Pressure	urine	male	ornithine	bmi_urine	1.09981	0.846395	1.42909	0.469972	0.880424
Diastolic Blood Pressure	urine	male	ornithine	age_urine	0.805232	0.600679	1.07944	0.14434	0.550806
Diastolic Blood Pressure	urine	male	phenylalanine	(Intercept)	1.03885	0.790501	1.36523	0.780958	0.959328
Diastolic Blood Pressure	urine	male	phenylalanine	phenylalanine	0.857141	0.647035	1.13547	0.276938	0.719563
Diastolic Blood Pressure	urine	male	phenylalanine	bmi_urine	1.12637	0.867135	1.4631	0.366109	0.799418
Diastolic Blood Pressure	urine	male	phenylalanine	age_urine	0.808622	0.606293	1.07847	0.145142	0.550806
Diastolic Blood Pressure	urine	male	pyruvate	(Intercept)	1.04587	0.794755	1.37632	0.744814	0.959328
Diastolic Blood Pressure	urine	male	pyruvate	pyruvate	0.871671	0.67107	1.13224	0.297437	0.740464
Diastolic Blood Pressure	urine	male	pyruvate	bmi_urine	1.13139	0.869415	1.47232	0.351911	0.799418
Diastolic Blood Pressure	urine	male	pyruvate	age_urine	0.82982	0.620206	1.11028	0.204688	0.610594
Diastolic Blood Pressure	urine	male	serine	(Intercept)	1.02906	0.781694	1.35471	0.835456	0.959328
Diastolic Blood Pressure	urine	male	serine	serine	0.929551	0.704501	1.22649	0.599746	0.949239
Diastolic Blood Pressure	urine	male	serine	bmi_urine	1.09539	0.842328	1.42448	0.490186	0.891829
Diastolic Blood Pressure	urine	male	serine	age_urine	0.809081	0.60512	1.08179	0.149645	0.550806
Diastolic Blood Pressure	urine	male	threonine	(Intercept)	1.02861	0.781592	1.3537	0.837767	0.959328
Diastolic Blood Pressure	urine	male	threonine	threonine	0.915343	0.694541	1.20634	0.523661	0.917415
Diastolic Blood Pressure	urine	male	threonine	bmi_urine	1.10179	0.848842	1.4301	0.459797	0.87482
Diastolic Blood Pressure	urine	male	threonine	age_urine	0.80527	0.601984	1.0772	0.141575	0.550806
Diastolic Blood Pressure	urine	male	tryptophan	(Intercept)	1.03691	0.789302	1.3622	0.791187	0.959328
Diastolic Blood Pressure	urine	male	tryptophan	tryptophan	0.854584	0.646579	1.1295	0.263976	0.701696
Diastolic Blood Pressure	urine	male	tryptophan	bmi_urine	1.12088	0.864059	1.45403	0.383572	0.819279
Diastolic Blood Pressure	urine	male	tryptophan	age_urine	0.805042	0.603533	1.07383	0.137244	0.550806
Diastolic Blood Pressure	urine	male	tyrosine	(Intercept)	1.04544	0.796754	1.37175	0.744417	0.959328
Diastolic Blood Pressure	urine	male	tyrosine	tyrosine	0.822835	0.62568	1.08212	0.159457	0.550806
Diastolic Blood Pressure	urine	male	tyrosine	bmi_urine	1.15916	0.888299	1.51261	0.271122	0.712201
Diastolic Blood Pressure	urine	male	tyrosine	age_urine	0.816527	0.613441	1.08685	0.161252	0.550806
Diastolic Blood Pressure	urine	male	valine	(Intercept)	1.03165	0.783453	1.35848	0.821437	0.959328
Diastolic Blood Pressure	urine	male	valine	valine	0.939063	0.714859	1.23358	0.646182	0.959328
Diastolic Blood Pressure	urine	male	valine	bmi_urine	1.10943	0.853634	1.44188	0.430834	0.857157
Diastolic Blood Pressure	urine	male	valine	age_urine	0.809449	0.605298	1.08245	0.150722	0.550806
CRP	urine	female	betaine	(Intercept)	1.0493	0.839632	1.31133	0.668918	0.959328
CRP	urine	female	betaine	betaine	0.990151	0.802248	1.22206	0.925735	0.975624
CRP	urine	female	betaine	bmi_urine	1.45197	1.1731	1.79714	0.00079781	0.0505182
CRP	urine	female	betaine	age_urine	1.10361	0.881591	1.38155	0.38539	0.82117
CRP	urine	female	carnitine	(Intercept)	1.06276	0.852565	1.32479	0.584404	0.938459
CRP	urine	female	carnitine	carnitine	1.18578	0.954497	1.47311	0.122156	0.550806
CRP	urine	female	carnitine	bmi_urine	1.44102	1.16743	1.77871	0.000869387	0.0510041
CRP	urine	female	carnitine	age_urine	1.10111	0.882868	1.3733	0.388515	0.823839
CRP	urine	female	glutamine	(Intercept)	1.05596	0.84515	1.31935	0.628207	0.950503
CRP	urine	female	glutamine	glutamine	1.08324	0.878898	1.33509	0.449167	0.874485
CRP	urine	female	glutamine	bmi_urine	1.45728	1.17796	1.80282	0.000694828	0.0505182
CRP	urine	female	glutamine	age_urine	1.10189	0.881391	1.37755	0.390116	0.825245
CRP	urine	female	isoleucine	(Intercept)	1.05344	0.843336	1.31589	0.642971	0.959007
CRP	urine	female	isoleucine	isoleucine	1.07714	0.875402	1.32538	0.478231	0.880424
CRP	urine	female	isoleucine	bmi_urine	1.45006	1.17227	1.79367	0.000803699	0.0505182
CRP	urine	female	isoleucine	age_urine	1.11185	0.888677	1.39106	0.349524	0.799418
CRP	urine	female	tryptophan	(Intercept)	1.05694	0.847997	1.31736	0.618528	0.950503
CRP	urine	female	tryptophan	tryptophan	1.17265	0.948611	1.4496	0.139043	0.550806
CRP	urine	female	tryptophan	bmi_urine	1.42837	1.15587	1.76511	0.00120507	0.0662786
CRP	urine	female	tryptophan	age_urine	1.11045	0.890059	1.38541	0.349188	0.799418
Systolic Blood Pressure	urine	female	4-hydroxyhippurate	(Intercept)	0.959735	0.791126	1.16428	0.673478	0.959328
Systolic Blood Pressure	urine	female	4-hydroxyhippurate	4-hydroxyhippurate	1.32203	1.0805	1.61756	0.00724134	0.1374
Systolic Blood Pressure	urine	female	4-hydroxyhippurate	bmi_urine	1.2521	1.04021	1.50715	0.0180466	0.178438
Systolic Blood Pressure	urine	female	4-hydroxyhippurate	age_urine	0.754948	0.621698	0.916758	0.00504677	0.113876
Systolic Blood Pressure	urine	female	adenine	(Intercept)	0.967159	0.790772	1.18289	0.742472	0.959328
Systolic Blood Pressure	urine	female	adenine	adenine	0.980517	0.803154	1.19705	0.845071	0.959751
Systolic Blood Pressure	urine	female	adenine	bmi_urine	1.22553	1.01073	1.48599	0.0388369	0.286963
Systolic Blood Pressure	urine	female	adenine	age_urine	0.761209	0.620856	0.933291	0.00927959	0.1374
Systolic Blood Pressure	urine	female	alanine	(Intercept)	0.967393	0.791549	1.1823	0.743368	0.959328
Systolic Blood Pressure	urine	female	alanine	alanine	1.07796	0.892214	1.30236	0.432289	0.857157
Systolic Blood Pressure	urine	female	alanine	bmi_urine	1.2219	1.00827	1.4808	0.0411544	0.292064
Systolic Blood Pressure	urine	female	alanine	age_urine	0.765646	0.62576	0.936804	0.0100764	0.1374
Systolic Blood Pressure	urine	female	androsterone sulfate	(Intercept)	0.961712	0.786915	1.17534	0.699824	0.959328
Systolic Blood Pressure	urine	female	androsterone sulfate	androsterone sulfate	0.906155	0.743069	1.10503	0.326311	0.778091
Systolic Blood Pressure	urine	female	androsterone sulfate	bmi_urine	1.23535	1.01938	1.49707	0.031487	0.268222
Systolic Blood Pressure	urine	female	androsterone sulfate	age_urine	0.753424	0.615121	0.922822	0.00676058	0.1374
Systolic Blood Pressure	urine	female	arginine	(Intercept)	0.965956	0.792783	1.17696	0.728337	0.959328
Systolic Blood Pressure	urine	female	arginine	arginine	1.18528	0.985551	1.42548	0.0705479	0.390454
Systolic Blood Pressure	urine	female	arginine	bmi_urine	1.22413	1.01326	1.47888	0.0363266	0.279208
Systolic Blood Pressure	urine	female	arginine	age_urine	0.767375	0.629151	0.935966	0.00956316	0.1374
Systolic Blood Pressure	urine	female	carnitine	(Intercept)	0.970946	0.793667	1.18782	0.77199	0.959328
Systolic Blood Pressure	urine	female	carnitine	carnitine	1.04737	0.858809	1.27734	0.644191	0.959202
Systolic Blood Pressure	urine	female	carnitine	bmi_urine	1.22381	1.00941	1.48376	0.0400717	0.288361
Systolic Blood Pressure	urine	female	carnitine	age_urine	0.762455	0.622947	0.933206	0.00911175	0.1374
Systolic Blood Pressure	urine	female	citrulline	(Intercept)	0.972363	0.795278	1.18888	0.782372	0.959328
Systolic Blood Pressure	urine	female	citrulline	citrulline	1.07573	0.890937	1.29885	0.443494	0.871149
Systolic Blood Pressure	urine	female	citrulline	bmi_urine	1.23226	1.01658	1.49371	0.0337277	0.268222
Systolic Blood Pressure	urine	female	citrulline	age_urine	0.765428	0.625573	0.936549	0.0100042	0.1374
Systolic Blood Pressure	urine	female	epiandrosterone sulfate	(Intercept)	0.966098	0.790056	1.18137	0.734092	0.959328
Systolic Blood Pressure	urine	female	epiandrosterone sulfate	epiandrosterone sulfate	0.952137	0.779556	1.16292	0.627157	0.950503
Systolic Blood Pressure	urine	female	epiandrosterone sulfate	bmi_urine	1.2287	1.01349	1.4896	0.036346	0.279208
Systolic Blood Pressure	urine	female	epiandrosterone sulfate	age_urine	0.757927	0.618113	0.929367	0.00829459	0.1374
Systolic Blood Pressure	urine	female	glucose	(Intercept)	0.970546	0.794419	1.18572	0.76737	0.959328
Systolic Blood Pressure	urine	female	glucose	glucose	1.10339	0.908947	1.33943	0.315881	0.763008
Systolic Blood Pressure	urine	female	glucose	bmi_urine	1.23318	1.0179	1.49399	0.0326215	0.268222
Systolic Blood Pressure	urine	female	glucose	age_urine	0.772942	0.631122	0.946632	0.0133691	0.145245
Systolic Blood Pressure	urine	female	glutamine	(Intercept)	0.972647	0.795337	1.18949	0.784807	0.959328
Systolic Blood Pressure	urine	female	glutamine	glutamine	1.0701	0.885882	1.29262	0.477887	0.880424
Systolic Blood Pressure	urine	female	glutamine	bmi_urine	1.23025	1.01503	1.49111	0.0350083	0.275065
Systolic Blood Pressure	urine	female	glutamine	age_urine	0.761554	0.622392	0.93183	0.00873088	0.1374
Systolic Blood Pressure	urine	female	glycerol	(Intercept)	0.970968	0.793855	1.1876	0.77192	0.959328
Systolic Blood Pressure	urine	female	glycerol	glycerol	1.05675	0.861604	1.29611	0.592347	0.940912
Systolic Blood Pressure	urine	female	glycerol	bmi_urine	1.22766	1.01281	1.48808	0.0369289	0.28015
Systolic Blood Pressure	urine	female	glycerol	age_urine	0.766447	0.625877	0.93859	0.010679	0.1374
Systolic Blood Pressure	urine	female	glycine	(Intercept)	0.975618	0.798294	1.19233	0.807352	0.959328
Systolic Blood Pressure	urine	female	glycine	glycine	1.11575	0.910406	1.36742	0.287421	0.735262
Systolic Blood Pressure	urine	female	glycine	bmi_urine	1.22352	1.01034	1.48167	0.0391313	0.286963
Systolic Blood Pressure	urine	female	glycine	age_urine	0.775429	0.632857	0.950121	0.0147466	0.154489
Systolic Blood Pressure	urine	female	guanidinoacetate	(Intercept)	0.965859	0.79051	1.1801	0.7312	0.959328
Systolic Blood Pressure	urine	female	guanidinoacetate	guanidinoacetate	1.09629	0.90376	1.32984	0.346689	0.799418
Systolic Blood Pressure	urine	female	guanidinoacetate	bmi_urine	1.22734	1.01326	1.48666	0.0364875	0.279208
Systolic Blood Pressure	urine	female	guanidinoacetate	age_urine	0.769021	0.628413	0.941091	0.0113951	0.1374
Systolic Blood Pressure	urine	female	isoleucine	(Intercept)	0.973749	0.797673	1.18869	0.791569	0.959328
Systolic Blood Pressure	urine	female	isoleucine	isoleucine	1.13499	0.942401	1.36693	0.179407	0.567908
Systolic Blood Pressure	urine	female	isoleucine	bmi_urine	1.22388	1.01142	1.48098	0.0380912	0.286498
Systolic Blood Pressure	urine	female	isoleucine	age_urine	0.771734	0.631284	0.943431	0.0120709	0.1374
Systolic Blood Pressure	urine	female	leucine	(Intercept)	0.973898	0.797391	1.18948	0.79325	0.959328
Systolic Blood Pressure	urine	female	leucine	leucine	1.11669	0.930377	1.34032	0.232697	0.656325
Systolic Blood Pressure	urine	female	leucine	bmi_urine	1.23376	1.01891	1.49392	0.0317924	0.268222
Systolic Blood Pressure	urine	female	leucine	age_urine	0.767334	0.627707	0.93802	0.0103521	0.1374
Systolic Blood Pressure	urine	female	lysine	(Intercept)	0.968789	0.791307	1.18608	0.756209	0.959328
Systolic Blood Pressure	urine	female	lysine	lysine	1.01124	0.830925	1.23067	0.910228	0.973603
Systolic Blood Pressure	urine	female	lysine	bmi_urine	1.22557	1.01056	1.48633	0.0390034	0.286963
Systolic Blood Pressure	urine	female	lysine	age_urine	0.76371	0.62354	0.93539	0.00976359	0.1374
Systolic Blood Pressure	urine	female	ornithine	(Intercept)	0.969659	0.793305	1.18522	0.761035	0.959328
Systolic Blood Pressure	urine	female	ornithine	ornithine	1.07508	0.889711	1.29907	0.449128	0.874485
Systolic Blood Pressure	urine	female	ornithine	bmi_urine	1.23211	1.01645	1.49354	0.0338326	0.268222
Systolic Blood Pressure	urine	female	ornithine	age_urine	0.763045	0.623711	0.933506	0.00915306	0.1374
Systolic Blood Pressure	urine	female	phenylalanine	(Intercept)	0.979715	0.804371	1.19328	0.836835	0.959328
Systolic Blood Pressure	urine	female	phenylalanine	phenylalanine	1.21199	1.00197	1.46603	0.0477287	0.307568
Systolic Blood Pressure	urine	female	phenylalanine	bmi_urine	1.2182	1.00896	1.47082	0.0403051	0.288361
Systolic Blood Pressure	urine	female	phenylalanine	age_urine	0.774322	0.635043	0.944147	0.0120739	0.1374
Systolic Blood Pressure	urine	female	pyruvate	(Intercept)	0.967249	0.791017	1.18274	0.742903	0.959328
Systolic Blood Pressure	urine	female	pyruvate	pyruvate	1.04501	0.847799	1.2881	0.676664	0.959328
Systolic Blood Pressure	urine	female	pyruvate	bmi_urine	1.21346	0.994666	1.48038	0.0563459	0.325829
Systolic Blood Pressure	urine	female	pyruvate	age_urine	0.767399	0.625878	0.940921	0.0115152	0.1374
Systolic Blood Pressure	urine	female	serine	(Intercept)	0.972299	0.795116	1.18896	0.782015	0.959328
Systolic Blood Pressure	urine	female	serine	serine	1.06741	0.890841	1.27897	0.475273	0.880424
Systolic Blood Pressure	urine	female	serine	bmi_urine	1.23699	1.01927	1.50121	0.0316847	0.268222
Systolic Blood Pressure	urine	female	serine	age_urine	0.763434	0.623981	0.934054	0.00930612	0.1374
Systolic Blood Pressure	urine	female	threonine	(Intercept)	0.974478	0.79827	1.18958	0.797295	0.959328
Systolic Blood Pressure	urine	female	threonine	threonine	1.1356	0.944199	1.36581	0.174424	0.560193
Systolic Blood Pressure	urine	female	threonine	bmi_urine	1.23034	1.01676	1.48878	0.0334542	0.268222
Systolic Blood Pressure	urine	female	threonine	age_urine	0.758475	0.620771	0.926725	0.00740072	0.1374
Systolic Blood Pressure	urine	female	tryptophan	(Intercept)	0.975881	0.801426	1.18831	0.805957	0.959328
Systolic Blood Pressure	urine	female	tryptophan	tryptophan	1.21237	1.00299	1.46545	0.0465721	0.307568
Systolic Blood Pressure	urine	female	tryptophan	bmi_urine	1.20247	0.995108	1.45303	0.0561007	0.325829
Systolic Blood Pressure	urine	female	tryptophan	age_urine	0.768048	0.630196	0.936056	0.0095203	0.1374
Systolic Blood Pressure	urine	female	tyrosine	(Intercept)	0.978976	0.80205	1.19493	0.832703	0.959328
Systolic Blood Pressure	urine	female	tyrosine	tyrosine	1.16425	0.952845	1.42256	0.135053	0.550806
Systolic Blood Pressure	urine	female	tyrosine	bmi_urine	1.20163	0.991659	1.45605	0.0606233	0.341978
Systolic Blood Pressure	urine	female	tyrosine	age_urine	0.788821	0.64298	0.967742	0.0234638	0.219661
Systolic Blood Pressure	urine	female	valine	(Intercept)	0.971105	0.795311	1.18576	0.771115	0.959328
Systolic Blood Pressure	urine	female	valine	valine	1.11838	0.93259	1.34118	0.224236	0.646278
Systolic Blood Pressure	urine	female	valine	bmi_urine	1.23273	1.01819	1.49248	0.03234	0.268222
Systolic Blood Pressure	urine	female	valine	age_urine	0.764275	0.625364	0.934043	0.00920848	0.1374
Diastolic Blood Pressure	urine	female	4-hydroxyhippurate	(Intercept)	1.034	0.815564	1.31095	0.780095	0.959328
Diastolic Blood Pressure	urine	female	4-hydroxyhippurate	4-hydroxyhippurate	1.17715	0.918767	1.50819	0.19429	0.593663
Diastolic Blood Pressure	urine	female	4-hydroxyhippurate	bmi_urine	1.20526	0.959798	1.51351	0.106827	0.516527
Diastolic Blood Pressure	urine	female	4-hydroxyhippurate	age_urine	0.91742	0.722726	1.16456	0.474567	0.880424
Diastolic Blood Pressure	urine	female	adenine	(Intercept)	1.04198	0.820933	1.32254	0.732592	0.959328
Diastolic Blood Pressure	urine	female	adenine	adenine	1.11623	0.881333	1.41374	0.357526	0.799418
Diastolic Blood Pressure	urine	female	adenine	bmi_urine	1.19471	0.950948	1.50095	0.124886	0.550806
Diastolic Blood Pressure	urine	female	adenine	age_urine	0.936063	0.735345	1.19157	0.587729	0.940263
Diastolic Blood Pressure	urine	female	alanine	(Intercept)	1.03873	0.817878	1.31921	0.752809	0.959328
Diastolic Blood Pressure	urine	female	alanine	alanine	1.06986	0.854017	1.34027	0.552937	0.922808
Diastolic Blood Pressure	urine	female	alanine	bmi_urine	1.18686	0.943956	1.49226	0.140636	0.550806
Diastolic Blood Pressure	urine	female	alanine	age_urine	0.925966	0.728102	1.1776	0.526471	0.917415
Diastolic Blood Pressure	urine	female	androsterone sulfate	(Intercept)	1.03727	0.816012	1.31851	0.762518	0.959328
Diastolic Blood Pressure	urine	female	androsterone sulfate	androsterone sulfate	0.97393	0.768181	1.23479	0.825422	0.959328
Diastolic Blood Pressure	urine	female	androsterone sulfate	bmi_urine	1.19303	0.948073	1.50128	0.130528	0.550806
Diastolic Blood Pressure	urine	female	androsterone sulfate	age_urine	0.92004	0.721877	1.1726	0.496494	0.897155
Diastolic Blood Pressure	urine	female	arginine	(Intercept)	1.03799	0.817647	1.31772	0.756841	0.959328
Diastolic Blood Pressure	urine	female	arginine	arginine	1.09636	0.877326	1.37007	0.414225	0.84216
Diastolic Blood Pressure	urine	female	arginine	bmi_urine	1.18955	0.946716	1.49467	0.134423	0.550806
Diastolic Blood Pressure	urine	female	arginine	age_urine	0.925989	0.728508	1.177	0.525689	0.917415
Diastolic Blood Pressure	urine	female	carnitine	(Intercept)	1.03824	0.816593	1.32004	0.756852	0.959328
Diastolic Blood Pressure	urine	female	carnitine	carnitine	0.990292	0.781777	1.25442	0.934825	0.977808
Diastolic Blood Pressure	urine	female	carnitine	bmi_urine	1.19118	0.946982	1.49835	0.133231	0.550806
Diastolic Blood Pressure	urine	female	carnitine	age_urine	0.923356	0.725825	1.17464	0.511989	0.910221
Diastolic Blood Pressure	urine	female	citrulline	(Intercept)	1.04825	0.826189	1.33001	0.694937	0.959328
Diastolic Blood Pressure	urine	female	citrulline	citrulline	1.14304	0.914388	1.42887	0.237062	0.662267
Diastolic Blood Pressure	urine	female	citrulline	bmi_urine	1.20135	0.956571	1.50875	0.113162	0.539572
Diastolic Blood Pressure	urine	female	citrulline	age_urine	0.928362	0.731063	1.17891	0.537935	0.922808
Diastolic Blood Pressure	urine	female	epiandrosterone sulfate	(Intercept)	1.03919	0.81774	1.3206	0.750648	0.959328
Diastolic Blood Pressure	urine	female	epiandrosterone sulfate	epiandrosterone sulfate	1.00599	0.792727	1.27662	0.960399	0.978184
Diastolic Blood Pressure	urine	female	epiandrosterone sulfate	bmi_urine	1.19039	0.946376	1.49732	0.134651	0.550806
Diastolic Blood Pressure	urine	female	epiandrosterone sulfate	age_urine	0.923956	0.724684	1.17802	0.519267	0.915741
Diastolic Blood Pressure	urine	female	glucose	(Intercept)	1.04544	0.826189	1.32286	0.7084	0.959328
Diastolic Blood Pressure	urine	female	glucose	glucose	1.22676	0.976798	1.54069	0.078102	0.424258
Diastolic Blood Pressure	urine	female	glucose	bmi_urine	1.20465	0.961451	1.50936	0.104385	0.511905
Diastolic Blood Pressure	urine	female	glucose	age_urine	0.948105	0.747109	1.20317	0.657734	0.959328
Diastolic Blood Pressure	urine	female	glutamine	(Intercept)	1.04638	0.823778	1.32914	0.707277	0.959328
Diastolic Blood Pressure	urine	female	glutamine	glutamine	1.09801	0.877186	1.37442	0.410129	0.841291
Diastolic Blood Pressure	urine	female	glutamine	bmi_urine	1.19601	0.951643	1.50312	0.123204	0.550806
Diastolic Blood Pressure	urine	female	glutamine	age_urine	0.920616	0.724306	1.17013	0.494857	0.896038
Diastolic Blood Pressure	urine	female	glycerol	(Intercept)	1.04213	0.81995	1.32451	0.733132	0.959328
Diastolic Blood Pressure	urine	female	glycerol	glycerol	1.05008	0.823484	1.33902	0.690469	0.959328
Diastolic Blood Pressure	urine	female	glycerol	bmi_urine	1.19187	0.947884	1.49865	0.131351	0.550806
Diastolic Blood Pressure	urine	female	glycerol	age_urine	0.926778	0.728135	1.17961	0.532602	0.920804
Diastolic Blood Pressure	urine	female	glycine	(Intercept)	1.05342	0.831084	1.33523	0.663684	0.959328
Diastolic Blood Pressure	urine	female	glycine	glycine	1.2026	0.945644	1.52938	0.130768	0.550806
Diastolic Blood Pressure	urine	female	glycine	bmi_urine	1.18617	0.945994	1.48732	0.137268	0.550806
Diastolic Blood Pressure	urine	female	glycine	age_urine	0.948459	0.746001	1.20586	0.662449	0.959328
Diastolic Blood Pressure	urine	female	guanidinoacetate	(Intercept)	1.03524	0.817365	1.31119	0.771504	0.959328
Diastolic Blood Pressure	urine	female	guanidinoacetate	guanidinoacetate	1.19518	0.951711	1.50094	0.123398	0.550806
Diastolic Blood Pressure	urine	female	guanidinoacetate	bmi_urine	1.19269	0.951351	1.49526	0.124972	0.550806
Diastolic Blood Pressure	urine	female	guanidinoacetate	age_urine	0.937142	0.738533	1.18916	0.589353	0.940263
Diastolic Blood Pressure	urine	female	isoleucine	(Intercept)	1.04453	0.822881	1.32589	0.717417	0.959328
Diastolic Blood Pressure	urine	female	isoleucine	isoleucine	1.11354	0.89153	1.39084	0.339064	0.797798
Diastolic Blood Pressure	urine	female	isoleucine	bmi_urine	1.1887	0.946339	1.49314	0.135476	0.550806
Diastolic Blood Pressure	urine	female	isoleucine	age_urine	0.932059	0.73302	1.18514	0.561967	0.92422
Diastolic Blood Pressure	urine	female	leucine	(Intercept)	1.04737	0.825794	1.32839	0.699703	0.959328
Diastolic Blood Pressure	urine	female	leucine	leucine	1.14798	0.924065	1.42615	0.209542	0.622964
Diastolic Blood Pressure	urine	female	leucine	bmi_urine	1.19977	0.955705	1.50617	0.115086	0.541583
Diastolic Blood Pressure	urine	female	leucine	age_urine	0.929605	0.732172	1.18028	0.544964	0.922808
Diastolic Blood Pressure	urine	female	lysine	(Intercept)	1.03851	0.816292	1.32121	0.755854	0.959328
Diastolic Blood Pressure	urine	female	lysine	lysine	0.995634	0.788174	1.2577	0.970393	0.983809
Diastolic Blood Pressure	urine	female	lysine	bmi_urine	1.19094	0.946706	1.49819	0.133821	0.550806
Diastolic Blood Pressure	urine	female	lysine	age_urine	0.922902	0.725067	1.17472	0.510366	0.910221
Diastolic Blood Pressure	urine	female	ornithine	(Intercept)	1.04103	0.819634	1.32222	0.739013	0.959328
Diastolic Blood Pressure	urine	female	ornithine	ornithine	1.07128	0.855074	1.34216	0.545346	0.922808
Diastolic Blood Pressure	urine	female	ornithine	bmi_urine	1.19607	0.951084	1.50416	0.124132	0.550806
Diastolic Blood Pressure	urine	female	ornithine	age_urine	0.923132	0.726039	1.17373	0.509765	0.910221
Diastolic Blood Pressure	urine	female	phenylalanine	(Intercept)	1.05007	0.828324	1.33118	0.683256	0.959328
Diastolic Blood Pressure	urine	female	phenylalanine	phenylalanine	1.17922	0.937957	1.48254	0.155886	0.550806
Diastolic Blood Pressure	urine	female	phenylalanine	bmi_urine	1.18395	0.943813	1.48519	0.142333	0.550806
Diastolic Blood Pressure	urine	female	phenylalanine	age_urine	0.934823	0.736443	1.18664	0.575821	0.931474
Diastolic Blood Pressure	urine	female	pyruvate	(Intercept)	1.03937	0.818092	1.32051	0.749262	0.959328
Diastolic Blood Pressure	urine	female	pyruvate	pyruvate	0.961366	0.749518	1.23309	0.753819	0.959328
Diastolic Blood Pressure	urine	female	pyruvate	bmi_urine	1.20192	0.948644	1.52282	0.126026	0.550806
Diastolic Blood Pressure	urine	female	pyruvate	age_urine	0.91856	0.720667	1.17079	0.488355	0.891829
Diastolic Blood Pressure	urine	female	serine	(Intercept)	1.04958	0.827457	1.33134	0.686833	0.959328
Diastolic Blood Pressure	urine	female	serine	serine	1.14844	0.927436	1.4221	0.201486	0.603086
Diastolic Blood Pressure	urine	female	serine	bmi_urine	1.21286	0.964786	1.52472	0.0972842	0.492012
Diastolic Blood Pressure	urine	female	serine	age_urine	0.924057	0.728037	1.17285	0.511999	0.910221
Diastolic Blood Pressure	urine	female	threonine	(Intercept)	1.04871	0.8277	1.32874	0.690542	0.959328
Diastolic Blood Pressure	urine	female	threonine	threonine	1.18385	0.950991	1.47372	0.129254	0.550806
Diastolic Blood Pressure	urine	female	threonine	bmi_urine	1.19592	0.953773	1.49953	0.119626	0.550806
Diastolic Blood Pressure	urine	female	threonine	age_urine	0.915777	0.722015	1.16154	0.463947	0.878534
Diastolic Blood Pressure	urine	female	tryptophan	(Intercept)	1.0438	0.822235	1.32508	0.72186	0.959328
Diastolic Blood Pressure	urine	female	tryptophan	tryptophan	1.11112	0.883102	1.39801	0.364384	0.799418
Diastolic Blood Pressure	urine	female	tryptophan	bmi_urine	1.17797	0.936587	1.48157	0.159255	0.550806
Diastolic Blood Pressure	urine	female	tryptophan	age_urine	0.926465	0.729031	1.17737	0.528101	0.918437
Diastolic Blood Pressure	urine	female	tyrosine	(Intercept)	1.05368	0.831298	1.33555	0.662169	0.959328
Diastolic Blood Pressure	urine	female	tyrosine	tyrosine	1.20167	0.946876	1.52502	0.129075	0.550806
Diastolic Blood Pressure	urine	female	tyrosine	bmi_urine	1.16183	0.924595	1.45993	0.195222	0.594446
Diastolic Blood Pressure	urine	female	tyrosine	age_urine	0.960916	0.753537	1.22537	0.745243	0.959328
Diastolic Blood Pressure	urine	female	valine	(Intercept)	1.04282	0.821891	1.32314	0.727148	0.959328
Diastolic Blood Pressure	urine	female	valine	valine	1.12301	0.904321	1.39458	0.289981	0.735398
Diastolic Blood Pressure	urine	female	valine	bmi_urine	1.19718	0.953155	1.50368	0.120217	0.550806
Diastolic Blood Pressure	urine	female	valine	age_urine	0.92467	0.727995	1.17448	0.516803	0.913597
