# Supplementary material for: Replication and mediation of the association between the metabolome and clinical markers of metabolic health in an adolescent cohort study
Source: Sci Rep. 2023 Feb 25;13:3296. doi: 10.1038/s41598-023-30231-9 (PMC9968318; doi:10.1038/s41598-023-30231-9)
Supplement: Supplementary file 6 — Supplementary Information 6. [file 41598_2023_30231_MOESM6_ESM.xlsx]

## Sheet: confirmation
sex	matrix	outcome	met	rmse	rsq	mae
male	blood	bp_systolic_blood	b_met681	1.02718	0.017691	0.81077
male	blood	bp_diastolic_blood	b_met439	1.00324	0.014306	0.804453
female	blood	crp	b_met271	0.587431	0.390009	0.453574
female	blood	bp_systolic_blood	b_met249	1.165	0.0781774	0.945746
female	blood	bp_systolic_blood	b_met439	1.17062	0.0538815	0.985214
male	urine	crp	u_met511	0.612203	0.0470771	0.499123
male	urine	crp	u_met606	0.589313	0.0494839	0.483304
male	urine	crp	u_met914	0.649271	0.0504806	0.54768
female	urine	bp_systolic_urin	u_met211	0.990839	0.00599707	0.757229
female	urine	bp_systolic_urin	u_met786	0.93347	0.0160033	0.733743
female	urine	bp_systolic_urin	u_met914	0.939368	0.0141346	0.724656

## Sheet: mediation
sex	matrix	outcome	exposure	met	model	rmse	rsq	mae
male	urine	crp	bmi_urin	u_met242	outcome_model	0.612241	0.0107941	0.49073
male	urine	crp	bmi_urin	u_met242	mediator_model	0.865327	0.255805	0.69875
male	urine	il_6	bmi_urin	u_met242	outcome_model	0.857001	0.00884787	0.549543
male	urine	il_6	bmi_urin	u_met242	mediator_model	0.865327	0.255805	0.69875
male	urine	il_18	bmi_urin	u_met242	outcome_model	0.802444	0.03189	0.691634
male	urine	il_18	bmi_urin	u_met242	mediator_model	0.865327	0.255805	0.69875
male	urine	adiponectin	bmi_urin	u_met242	outcome_model	1.08985	0.0404889	0.874641
male	urine	adiponectin	bmi_urin	u_met242	mediator_model	0.865327	0.255805	0.69875
male	urine	leptin	bmi_urin	u_met242	outcome_model	0.781992	0.476583	0.508851
male	urine	leptin	bmi_urin	u_met242	mediator_model	0.865327	0.255805	0.69875
male	urine	bp_systolic_urin	bmi_urin	u_met242	outcome_model	0.999678	0.0920256	0.641905
male	urine	bp_systolic_urin	bmi_urin	u_met242	mediator_model	0.865327	0.255805	0.69875
male	urine	bp_diastolic_urin	bmi_urin	u_met242	outcome_model	0.788369	0.13983	0.583239
male	urine	bp_diastolic_urin	bmi_urin	u_met242	mediator_model	0.865327	0.255805	0.69875
male	urine	b_gluc	bmi_urin	u_met242	outcome_model	1.01847	0.107899	0.829038
male	urine	b_gluc	bmi_urin	u_met242	mediator_model	0.865327	0.255805	0.69875
male	urine	b_hdl	bmi_urin	u_met242	outcome_model	1.06694	0.033289	0.828424
male	urine	b_hdl	bmi_urin	u_met242	mediator_model	0.865327	0.255805	0.69875
male	urine	b_ldl	bmi_urin	u_met242	outcome_model	0.909062	0.0120496	0.74062
male	urine	b_ldl	bmi_urin	u_met242	mediator_model	0.865327	0.255805	0.69875
male	urine	b_trig	bmi_urin	u_met242	outcome_model	0.893835	0.0443425	0.74257
male	urine	b_trig	bmi_urin	u_met242	mediator_model	0.865327	0.255805	0.69875
male	urine	crp	bmi_urin	u_met260	outcome_model	0.615847	0.0336849	0.485855
male	urine	crp	bmi_urin	u_met260	mediator_model	0.986188	0.408623	0.759986
male	urine	il_6	bmi_urin	u_met260	outcome_model	0.903336	0.00192253	0.586778
male	urine	il_6	bmi_urin	u_met260	mediator_model	0.986188	0.408623	0.759986
male	urine	il_18	bmi_urin	u_met260	outcome_model	0.805185	0.0500896	0.704795
male	urine	il_18	bmi_urin	u_met260	mediator_model	0.986188	0.408623	0.759986
male	urine	adiponectin	bmi_urin	u_met260	outcome_model	1.0877	0.0476734	0.871531
male	urine	adiponectin	bmi_urin	u_met260	mediator_model	0.986188	0.408623	0.759986
male	urine	leptin	bmi_urin	u_met260	outcome_model	0.808893	0.41793	0.55135
male	urine	leptin	bmi_urin	u_met260	mediator_model	0.986188	0.408623	0.759986
male	urine	bp_systolic_urin	bmi_urin	u_met260	outcome_model	0.99771	0.0935302	0.676779
male	urine	bp_systolic_urin	bmi_urin	u_met260	mediator_model	0.986188	0.408623	0.759986
male	urine	bp_diastolic_urin	bmi_urin	u_met260	outcome_model	0.801318	0.115913	0.572408
male	urine	bp_diastolic_urin	bmi_urin	u_met260	mediator_model	0.986188	0.408623	0.759986
male	urine	b_gluc	bmi_urin	u_met260	outcome_model	1.02487	0.103441	0.835067
male	urine	b_gluc	bmi_urin	u_met260	mediator_model	0.986188	0.408623	0.759986
male	urine	b_hdl	bmi_urin	u_met260	outcome_model	1.06087	0.03279	0.825539
male	urine	b_hdl	bmi_urin	u_met260	mediator_model	0.986188	0.408623	0.759986
male	urine	b_ldl	bmi_urin	u_met260	outcome_model	0.891521	0.0129585	0.715865
male	urine	b_ldl	bmi_urin	u_met260	mediator_model	0.986188	0.408623	0.759986
male	urine	b_trig	bmi_urin	u_met260	outcome_model	1.02765	0.00348098	0.840862
male	urine	b_trig	bmi_urin	u_met260	mediator_model	0.986188	0.408623	0.759986
male	urine	crp	bmi_urin	u_met389	outcome_model	0.637778	0.00910391	0.507907
male	urine	crp	bmi_urin	u_met389	mediator_model	0.944297	0.115955	0.713966
male	urine	il_6	bmi_urin	u_met389	outcome_model	0.887257	0.00166193	0.556636
male	urine	il_6	bmi_urin	u_met389	mediator_model	0.944297	0.115955	0.713966
male	urine	il_18	bmi_urin	u_met389	outcome_model	0.803497	0.0322653	0.689939
male	urine	il_18	bmi_urin	u_met389	mediator_model	0.944297	0.115955	0.713966
male	urine	adiponectin	bmi_urin	u_met389	outcome_model	1.08848	0.0417705	0.874359
male	urine	adiponectin	bmi_urin	u_met389	mediator_model	0.944297	0.115955	0.713966
male	urine	leptin	bmi_urin	u_met389	outcome_model	0.779238	0.486493	0.507093
male	urine	leptin	bmi_urin	u_met389	mediator_model	0.944297	0.115955	0.713966
male	urine	bp_systolic_urin	bmi_urin	u_met389	outcome_model	0.989052	0.111322	0.662512
male	urine	bp_systolic_urin	bmi_urin	u_met389	mediator_model	0.944297	0.115955	0.713966
male	urine	bp_diastolic_urin	bmi_urin	u_met389	outcome_model	0.772798	0.173925	0.577865
male	urine	bp_diastolic_urin	bmi_urin	u_met389	mediator_model	0.944297	0.115955	0.713966
male	urine	b_gluc	bmi_urin	u_met389	outcome_model	1.03106	0.114701	0.837127
male	urine	b_gluc	bmi_urin	u_met389	mediator_model	0.944297	0.115955	0.713966
male	urine	b_hdl	bmi_urin	u_met389	outcome_model	1.04435	0.017775	0.816337
male	urine	b_hdl	bmi_urin	u_met389	mediator_model	0.944297	0.115955	0.713966
male	urine	b_ldl	bmi_urin	u_met389	outcome_model	0.896878	0.0130374	0.723757
male	urine	b_ldl	bmi_urin	u_met389	mediator_model	0.944297	0.115955	0.713966
male	urine	b_trig	bmi_urin	u_met389	outcome_model	0.895976	0.0429664	0.74843
male	urine	b_trig	bmi_urin	u_met389	mediator_model	0.944297	0.115955	0.713966
male	urine	crp	bmi_urin	u_met432	outcome_model	0.668953	0.00418999	0.549409
male	urine	crp	bmi_urin	u_met432	mediator_model	0.856269	0.020081	0.692843
male	urine	il_6	bmi_urin	u_met432	outcome_model	1.02409	0.124266	0.676165
male	urine	il_6	bmi_urin	u_met432	mediator_model	0.856269	0.020081	0.692843
male	urine	il_18	bmi_urin	u_met432	outcome_model	0.819372	0.0149296	0.712617
male	urine	il_18	bmi_urin	u_met432	mediator_model	0.856269	0.020081	0.692843
male	urine	adiponectin	bmi_urin	u_met432	outcome_model	1.11501	0.00797266	0.907722
male	urine	adiponectin	bmi_urin	u_met432	mediator_model	0.856269	0.020081	0.692843
male	urine	leptin	bmi_urin	u_met432	outcome_model	0.822746	0.246407	0.529736
male	urine	leptin	bmi_urin	u_met432	mediator_model	0.856269	0.020081	0.692843
male	urine	bp_systolic_urin	bmi_urin	u_met432	outcome_model	0.99155	0.1081	0.6813
male	urine	bp_systolic_urin	bmi_urin	u_met432	mediator_model	0.856269	0.020081	0.692843
male	urine	bp_diastolic_urin	bmi_urin	u_met432	outcome_model	0.811202	0.0929407	0.603791
male	urine	bp_diastolic_urin	bmi_urin	u_met432	mediator_model	0.856269	0.020081	0.692843
male	urine	b_gluc	bmi_urin	u_met432	outcome_model	1.02877	0.118206	0.829811
male	urine	b_gluc	bmi_urin	u_met432	mediator_model	0.856269	0.020081	0.692843
male	urine	b_hdl	bmi_urin	u_met432	outcome_model	1.01915	2.52825e-05	0.79327
male	urine	b_hdl	bmi_urin	u_met432	mediator_model	0.856269	0.020081	0.692843
male	urine	b_ldl	bmi_urin	u_met432	outcome_model	0.887925	0.0155095	0.719314
male	urine	b_ldl	bmi_urin	u_met432	mediator_model	0.856269	0.020081	0.692843
male	urine	b_trig	bmi_urin	u_met432	outcome_model	0.88052	0.0553632	0.739993
male	urine	b_trig	bmi_urin	u_met432	mediator_model	0.856269	0.020081	0.692843
male	urine	crp	bmi_urin	u_met471	outcome_model	0.645895	0.00128368	0.51599
male	urine	crp	bmi_urin	u_met471	mediator_model	0.879828	0.211849	0.699686
male	urine	il_6	bmi_urin	u_met471	outcome_model	0.946426	0.0136627	0.632047
male	urine	il_6	bmi_urin	u_met471	mediator_model	0.879828	0.211849	0.699686
male	urine	il_18	bmi_urin	u_met471	outcome_model	0.805424	0.0285456	0.694312
male	urine	il_18	bmi_urin	u_met471	mediator_model	0.879828	0.211849	0.699686
male	urine	adiponectin	bmi_urin	u_met471	outcome_model	1.10041	0.0279476	0.873157
male	urine	adiponectin	bmi_urin	u_met471	mediator_model	0.879828	0.211849	0.699686
male	urine	leptin	bmi_urin	u_met471	outcome_model	0.845684	0.221767	0.542301
male	urine	leptin	bmi_urin	u_met471	mediator_model	0.879828	0.211849	0.699686
male	urine	bp_systolic_urin	bmi_urin	u_met471	outcome_model	0.977652	0.13556	0.657834
male	urine	bp_systolic_urin	bmi_urin	u_met471	mediator_model	0.879828	0.211849	0.699686
male	urine	bp_diastolic_urin	bmi_urin	u_met471	outcome_model	0.805718	0.103028	0.577187
male	urine	bp_diastolic_urin	bmi_urin	u_met471	mediator_model	0.879828	0.211849	0.699686
male	urine	b_gluc	bmi_urin	u_met471	outcome_model	1.0725	0.12053	0.847846
male	urine	b_gluc	bmi_urin	u_met471	mediator_model	0.879828	0.211849	0.699686
male	urine	b_hdl	bmi_urin	u_met471	outcome_model	1.03905	0.00946917	0.83157
male	urine	b_hdl	bmi_urin	u_met471	mediator_model	0.879828	0.211849	0.699686
male	urine	b_ldl	bmi_urin	u_met471	outcome_model	0.877	0.0400178	0.695861
male	urine	b_ldl	bmi_urin	u_met471	mediator_model	0.879828	0.211849	0.699686
male	urine	b_trig	bmi_urin	u_met471	outcome_model	0.896529	0.0324699	0.748643
male	urine	b_trig	bmi_urin	u_met471	mediator_model	0.879828	0.211849	0.699686
male	urine	crp	bmi_urin	u_met550	outcome_model	0.731745	0.00733464	0.527309
male	urine	crp	bmi_urin	u_met550	mediator_model	1.03579	0.0116619	0.84125
male	urine	il_6	bmi_urin	u_met550	outcome_model	0.943426	0.000862552	0.619072
male	urine	il_6	bmi_urin	u_met550	mediator_model	1.03579	0.0116619	0.84125
male	urine	il_18	bmi_urin	u_met550	outcome_model	0.713419	0.205979	0.594652
male	urine	il_18	bmi_urin	u_met550	mediator_model	1.03579	0.0116619	0.84125
male	urine	adiponectin	bmi_urin	u_met550	outcome_model	1.0972	0.0251703	0.877492
male	urine	adiponectin	bmi_urin	u_met550	mediator_model	1.03579	0.0116619	0.84125
male	urine	leptin	bmi_urin	u_met550	outcome_model	0.760406	0.35704	0.484179
male	urine	leptin	bmi_urin	u_met550	mediator_model	1.03579	0.0116619	0.84125
male	urine	bp_systolic_urin	bmi_urin	u_met550	outcome_model	1.00041	0.0924583	0.67888
male	urine	bp_systolic_urin	bmi_urin	u_met550	mediator_model	1.03579	0.0116619	0.84125
male	urine	bp_diastolic_urin	bmi_urin	u_met550	outcome_model	0.799403	0.120893	0.571683
male	urine	bp_diastolic_urin	bmi_urin	u_met550	mediator_model	1.03579	0.0116619	0.84125
male	urine	b_gluc	bmi_urin	u_met550	outcome_model	1.03071	0.0831817	0.848667
male	urine	b_gluc	bmi_urin	u_met550	mediator_model	1.03579	0.0116619	0.84125
male	urine	b_hdl	bmi_urin	u_met550	outcome_model	1.07905	0.0293994	0.820141
male	urine	b_hdl	bmi_urin	u_met550	mediator_model	1.03579	0.0116619	0.84125
male	urine	b_ldl	bmi_urin	u_met550	outcome_model	0.89321	0.00963657	0.699931
male	urine	b_ldl	bmi_urin	u_met550	mediator_model	1.03579	0.0116619	0.84125
male	urine	b_trig	bmi_urin	u_met550	outcome_model	0.835595	0.172748	0.706091
male	urine	b_trig	bmi_urin	u_met550	mediator_model	1.03579	0.0116619	0.84125
male	urine	crp	bmi_urin	u_met600	outcome_model	0.628708	0.0100915	0.49943
male	urine	crp	bmi_urin	u_met600	mediator_model	0.964411	0.000804893	0.809073
male	urine	il_6	bmi_urin	u_met600	outcome_model	0.92877	0.0064393	0.61549
male	urine	il_6	bmi_urin	u_met600	mediator_model	0.964411	0.000804893	0.809073
male	urine	il_18	bmi_urin	u_met600	outcome_model	0.81567	0.00938175	0.69339
male	urine	il_18	bmi_urin	u_met600	mediator_model	0.964411	0.000804893	0.809073
male	urine	adiponectin	bmi_urin	u_met600	outcome_model	1.08853	0.0520435	0.868799
male	urine	adiponectin	bmi_urin	u_met600	mediator_model	0.964411	0.000804893	0.809073
male	urine	leptin	bmi_urin	u_met600	outcome_model	0.817205	0.259607	0.516406
male	urine	leptin	bmi_urin	u_met600	mediator_model	0.964411	0.000804893	0.809073
male	urine	bp_systolic_urin	bmi_urin	u_met600	outcome_model	0.989668	0.11019	0.668847
male	urine	bp_systolic_urin	bmi_urin	u_met600	mediator_model	0.964411	0.000804893	0.809073
male	urine	bp_diastolic_urin	bmi_urin	u_met600	outcome_model	0.807238	0.100235	0.577124
male	urine	bp_diastolic_urin	bmi_urin	u_met600	mediator_model	0.964411	0.000804893	0.809073
male	urine	b_gluc	bmi_urin	u_met600	outcome_model	1.03938	0.0970933	0.867824
male	urine	b_gluc	bmi_urin	u_met600	mediator_model	0.964411	0.000804893	0.809073
male	urine	b_hdl	bmi_urin	u_met600	outcome_model	1.06167	0.0248894	0.817505
male	urine	b_hdl	bmi_urin	u_met600	mediator_model	0.964411	0.000804893	0.809073
male	urine	b_ldl	bmi_urin	u_met600	outcome_model	0.903677	0.00214055	0.691182
male	urine	b_ldl	bmi_urin	u_met600	mediator_model	0.964411	0.000804893	0.809073
male	urine	b_trig	bmi_urin	u_met600	outcome_model	0.895993	0.00840058	0.750314
male	urine	b_trig	bmi_urin	u_met600	mediator_model	0.964411	0.000804893	0.809073
male	urine	crp	bmi_urin	u_met610	outcome_model	0.629132	0.00840881	0.509051
male	urine	crp	bmi_urin	u_met610	mediator_model	1.0014	0.000492577	0.780415
male	urine	il_6	bmi_urin	u_met610	outcome_model	0.933103	0.0108623	0.601576
male	urine	il_6	bmi_urin	u_met610	mediator_model	1.0014	0.000492577	0.780415
male	urine	il_18	bmi_urin	u_met610	outcome_model	0.817216	0.0120699	0.699179
male	urine	il_18	bmi_urin	u_met610	mediator_model	1.0014	0.000492577	0.780415
male	urine	adiponectin	bmi_urin	u_met610	outcome_model	1.09704	0.0359584	0.877713
male	urine	adiponectin	bmi_urin	u_met610	mediator_model	1.0014	0.000492577	0.780415
male	urine	leptin	bmi_urin	u_met610	outcome_model	0.860483	0.152462	0.537161
male	urine	leptin	bmi_urin	u_met610	mediator_model	1.0014	0.000492577	0.780415
male	urine	bp_systolic_urin	bmi_urin	u_met610	outcome_model	0.986014	0.118075	0.663125
male	urine	bp_systolic_urin	bmi_urin	u_met610	mediator_model	1.0014	0.000492577	0.780415
male	urine	bp_diastolic_urin	bmi_urin	u_met610	outcome_model	0.808613	0.0962546	0.585753
male	urine	bp_diastolic_urin	bmi_urin	u_met610	mediator_model	1.0014	0.000492577	0.780415
male	urine	b_gluc	bmi_urin	u_met610	outcome_model	1.03042	0.111017	0.838383
male	urine	b_gluc	bmi_urin	u_met610	mediator_model	1.0014	0.000492577	0.780415
male	urine	b_hdl	bmi_urin	u_met610	outcome_model	1.08009	0.0335809	0.824923
male	urine	b_hdl	bmi_urin	u_met610	mediator_model	1.0014	0.000492577	0.780415
male	urine	b_ldl	bmi_urin	u_met610	outcome_model	0.969734	0.00374408	0.741994
male	urine	b_ldl	bmi_urin	u_met610	mediator_model	1.0014	0.000492577	0.780415
male	urine	b_trig	bmi_urin	u_met610	outcome_model	0.889627	0.0370911	0.760184
male	urine	b_trig	bmi_urin	u_met610	mediator_model	1.0014	0.000492577	0.780415
male	urine	crp	bmi_urin	u_met737	outcome_model	0.638486	0.0130534	0.51064
male	urine	crp	bmi_urin	u_met737	mediator_model	0.947509	0.00197825	0.764458
male	urine	il_6	bmi_urin	u_met737	outcome_model	1.00815	0.0221491	0.659553
male	urine	il_6	bmi_urin	u_met737	mediator_model	0.947509	0.00197825	0.764458
male	urine	il_18	bmi_urin	u_met737	outcome_model	0.786288	0.0587345	0.675132
male	urine	il_18	bmi_urin	u_met737	mediator_model	0.947509	0.00197825	0.764458
male	urine	adiponectin	bmi_urin	u_met737	outcome_model	1.1572	0.0111645	0.93001
male	urine	adiponectin	bmi_urin	u_met737	mediator_model	0.947509	0.00197825	0.764458
male	urine	leptin	bmi_urin	u_met737	outcome_model	0.763255	0.474293	0.48453
male	urine	leptin	bmi_urin	u_met737	mediator_model	0.947509	0.00197825	0.764458
male	urine	bp_systolic_urin	bmi_urin	u_met737	outcome_model	0.96518	0.155549	0.658828
male	urine	bp_systolic_urin	bmi_urin	u_met737	mediator_model	0.947509	0.00197825	0.764458
male	urine	bp_diastolic_urin	bmi_urin	u_met737	outcome_model	0.80036	0.120375	0.592805
male	urine	bp_diastolic_urin	bmi_urin	u_met737	mediator_model	0.947509	0.00197825	0.764458
male	urine	b_gluc	bmi_urin	u_met737	outcome_model	1.04017	0.12709	0.844347
male	urine	b_gluc	bmi_urin	u_met737	mediator_model	0.947509	0.00197825	0.764458
male	urine	b_hdl	bmi_urin	u_met737	outcome_model	1.04326	0.00159416	0.775138
male	urine	b_hdl	bmi_urin	u_met737	mediator_model	0.947509	0.00197825	0.764458
male	urine	b_ldl	bmi_urin	u_met737	outcome_model	0.89119	0.0155796	0.712186
male	urine	b_ldl	bmi_urin	u_met737	mediator_model	0.947509	0.00197825	0.764458
male	urine	b_trig	bmi_urin	u_met737	outcome_model	0.910296	0.0169681	0.767029
male	urine	b_trig	bmi_urin	u_met737	mediator_model	0.947509	0.00197825	0.764458
male	urine	crp	bmi_urin	u_met806	outcome_model	0.627428	0.00712113	0.496604
male	urine	crp	bmi_urin	u_met806	mediator_model	1.06559	0.00380258	0.857404
male	urine	il_6	bmi_urin	u_met806	outcome_model	0.88028	3.86073e-05	0.574372
male	urine	il_6	bmi_urin	u_met806	mediator_model	1.06559	0.00380258	0.857404
male	urine	il_18	bmi_urin	u_met806	outcome_model	0.80085	0.039801	0.689299
male	urine	il_18	bmi_urin	u_met806	mediator_model	1.06559	0.00380258	0.857404
male	urine	adiponectin	bmi_urin	u_met806	outcome_model	1.08944	0.0409582	0.874204
male	urine	adiponectin	bmi_urin	u_met806	mediator_model	1.06559	0.00380258	0.857404
male	urine	leptin	bmi_urin	u_met806	outcome_model	0.900602	0.0767747	0.583335
male	urine	leptin	bmi_urin	u_met806	mediator_model	1.06559	0.00380258	0.857404
male	urine	bp_systolic_urin	bmi_urin	u_met806	outcome_model	0.991258	0.108731	0.663928
male	urine	bp_systolic_urin	bmi_urin	u_met806	mediator_model	1.06559	0.00380258	0.857404
male	urine	bp_diastolic_urin	bmi_urin	u_met806	outcome_model	0.800918	0.117613	0.571074
male	urine	bp_diastolic_urin	bmi_urin	u_met806	mediator_model	1.06559	0.00380258	0.857404
male	urine	b_gluc	bmi_urin	u_met806	outcome_model	1.08	0.1045	0.850094
male	urine	b_gluc	bmi_urin	u_met806	mediator_model	1.06559	0.00380258	0.857404
male	urine	b_hdl	bmi_urin	u_met806	outcome_model	1.13852	0.060376	0.87442
male	urine	b_hdl	bmi_urin	u_met806	mediator_model	1.06559	0.00380258	0.857404
male	urine	b_ldl	bmi_urin	u_met806	outcome_model	0.961945	0.00822965	0.75661
male	urine	b_ldl	bmi_urin	u_met806	mediator_model	1.06559	0.00380258	0.857404
male	urine	b_trig	bmi_urin	u_met806	outcome_model	0.90966	0.0142061	0.7651
male	urine	b_trig	bmi_urin	u_met806	mediator_model	1.06559	0.00380258	0.857404
male	urine	crp	bmi_urin	u_met854	outcome_model	0.615016	0.0224349	0.497976
male	urine	crp	bmi_urin	u_met854	mediator_model	0.978914	0.0457525	0.80337
male	urine	il_6	bmi_urin	u_met854	outcome_model	0.900651	0.00736697	0.557359
male	urine	il_6	bmi_urin	u_met854	mediator_model	0.978914	0.0457525	0.80337
male	urine	il_18	bmi_urin	u_met854	outcome_model	0.854709	0.00468591	0.741973
male	urine	il_18	bmi_urin	u_met854	mediator_model	0.978914	0.0457525	0.80337
male	urine	adiponectin	bmi_urin	u_met854	outcome_model	1.10301	0.0181148	0.885336
male	urine	adiponectin	bmi_urin	u_met854	mediator_model	0.978914	0.0457525	0.80337
male	urine	leptin	bmi_urin	u_met854	outcome_model	0.869547	0.122647	0.592243
male	urine	leptin	bmi_urin	u_met854	mediator_model	0.978914	0.0457525	0.80337
male	urine	bp_systolic_urin	bmi_urin	u_met854	outcome_model	0.977871	0.134434	0.664175
male	urine	bp_systolic_urin	bmi_urin	u_met854	mediator_model	0.978914	0.0457525	0.80337
male	urine	bp_diastolic_urin	bmi_urin	u_met854	outcome_model	0.790329	0.135215	0.603676
male	urine	bp_diastolic_urin	bmi_urin	u_met854	mediator_model	0.978914	0.0457525	0.80337
male	urine	b_gluc	bmi_urin	u_met854	outcome_model	1.05454	0.129242	0.849176
male	urine	b_gluc	bmi_urin	u_met854	mediator_model	0.978914	0.0457525	0.80337
male	urine	b_hdl	bmi_urin	u_met854	outcome_model	1.06024	0.0301016	0.817087
male	urine	b_hdl	bmi_urin	u_met854	mediator_model	0.978914	0.0457525	0.80337
male	urine	b_ldl	bmi_urin	u_met854	outcome_model	0.97181	0.032118	0.83074
male	urine	b_ldl	bmi_urin	u_met854	mediator_model	0.978914	0.0457525	0.80337
male	urine	b_trig	bmi_urin	u_met854	outcome_model	0.903559	0.0116414	0.761649
male	urine	b_trig	bmi_urin	u_met854	mediator_model	0.978914	0.0457525	0.80337
male	urine	crp	bmi_urin	u_met900	outcome_model	0.601417	0.0324164	0.474254
male	urine	crp	bmi_urin	u_met900	mediator_model	0.865855	0.00484829	0.649194
male	urine	il_6	bmi_urin	u_met900	outcome_model	0.925931	0.000909975	0.580859
male	urine	il_6	bmi_urin	u_met900	mediator_model	0.865855	0.00484829	0.649194
male	urine	il_18	bmi_urin	u_met900	outcome_model	0.796525	0.0304442	0.68087
male	urine	il_18	bmi_urin	u_met900	mediator_model	0.865855	0.00484829	0.649194
male	urine	adiponectin	bmi_urin	u_met900	outcome_model	1.10644	0.0317725	0.883903
male	urine	adiponectin	bmi_urin	u_met900	mediator_model	0.865855	0.00484829	0.649194
male	urine	leptin	bmi_urin	u_met900	outcome_model	0.797374	0.355996	0.468571
male	urine	leptin	bmi_urin	u_met900	mediator_model	0.865855	0.00484829	0.649194
male	urine	bp_systolic_urin	bmi_urin	u_met900	outcome_model	0.963769	0.163074	0.640476
male	urine	bp_systolic_urin	bmi_urin	u_met900	mediator_model	0.865855	0.00484829	0.649194
male	urine	bp_diastolic_urin	bmi_urin	u_met900	outcome_model	0.798093	0.136173	0.588684
male	urine	bp_diastolic_urin	bmi_urin	u_met900	mediator_model	0.865855	0.00484829	0.649194
male	urine	b_gluc	bmi_urin	u_met900	outcome_model	1.03613	0.114739	0.833132
male	urine	b_gluc	bmi_urin	u_met900	mediator_model	0.865855	0.00484829	0.649194
male	urine	b_hdl	bmi_urin	u_met900	outcome_model	1.06767	0.0331077	0.82009
male	urine	b_hdl	bmi_urin	u_met900	mediator_model	0.865855	0.00484829	0.649194
male	urine	b_ldl	bmi_urin	u_met900	outcome_model	0.890766	0.0115901	0.716256
male	urine	b_ldl	bmi_urin	u_met900	mediator_model	0.865855	0.00484829	0.649194
male	urine	b_trig	bmi_urin	u_met900	outcome_model	0.908315	0.0271145	0.753511
male	urine	b_trig	bmi_urin	u_met900	mediator_model	0.865855	0.00484829	0.649194
male	urine	crp	bmi_urin	u_met902	outcome_model	0.616298	0.0154077	0.489655
male	urine	crp	bmi_urin	u_met902	mediator_model	0.906781	3.74505e-06	0.702546
male	urine	il_6	bmi_urin	u_met902	outcome_model	0.924812	0.0208863	0.601859
male	urine	il_6	bmi_urin	u_met902	mediator_model	0.906781	3.74505e-06	0.702546
male	urine	il_18	bmi_urin	u_met902	outcome_model	0.815335	0.0103696	0.690677
male	urine	il_18	bmi_urin	u_met902	mediator_model	0.906781	3.74505e-06	0.702546
male	urine	adiponectin	bmi_urin	u_met902	outcome_model	1.09119	0.0338115	0.876834
male	urine	adiponectin	bmi_urin	u_met902	mediator_model	0.906781	3.74505e-06	0.702546
male	urine	leptin	bmi_urin	u_met902	outcome_model	0.881815	0.0945254	0.539432
male	urine	leptin	bmi_urin	u_met902	mediator_model	0.906781	3.74505e-06	0.702546
male	urine	bp_systolic_urin	bmi_urin	u_met902	outcome_model	1.00545	0.0888825	0.664585
male	urine	bp_systolic_urin	bmi_urin	u_met902	mediator_model	0.906781	3.74505e-06	0.702546
male	urine	bp_diastolic_urin	bmi_urin	u_met902	outcome_model	0.804499	0.103607	0.57795
male	urine	bp_diastolic_urin	bmi_urin	u_met902	mediator_model	0.906781	3.74505e-06	0.702546
male	urine	b_gluc	bmi_urin	u_met902	outcome_model	1.10422	0.210092	0.881469
male	urine	b_gluc	bmi_urin	u_met902	mediator_model	0.906781	3.74505e-06	0.702546
male	urine	b_hdl	bmi_urin	u_met902	outcome_model	1.07996	0.0333816	0.831442
male	urine	b_hdl	bmi_urin	u_met902	mediator_model	0.906781	3.74505e-06	0.702546
male	urine	b_ldl	bmi_urin	u_met902	outcome_model	0.913408	0.000566685	0.740183
male	urine	b_ldl	bmi_urin	u_met902	mediator_model	0.906781	3.74505e-06	0.702546
male	urine	b_trig	bmi_urin	u_met902	outcome_model	0.850861	0.107684	0.723111
male	urine	b_trig	bmi_urin	u_met902	mediator_model	0.906781	3.74505e-06	0.702546
male	urine	crp	bmi_urin	u_met1032	outcome_model	0.673135	0.00778087	0.56784
male	urine	crp	bmi_urin	u_met1032	mediator_model	1.03209	0.051646	0.868931
male	urine	il_6	bmi_urin	u_met1032	outcome_model	0.90163	6.71708e-05	0.576007
male	urine	il_6	bmi_urin	u_met1032	mediator_model	1.03209	0.051646	0.868931
male	urine	il_18	bmi_urin	u_met1032	outcome_model	0.803366	0.0290182	0.689816
male	urine	il_18	bmi_urin	u_met1032	mediator_model	1.03209	0.051646	0.868931
male	urine	adiponectin	bmi_urin	u_met1032	outcome_model	1.06959	0.0827653	0.843851
male	urine	adiponectin	bmi_urin	u_met1032	mediator_model	1.03209	0.051646	0.868931
male	urine	leptin	bmi_urin	u_met1032	outcome_model	0.83593	0.217759	0.537871
male	urine	leptin	bmi_urin	u_met1032	mediator_model	1.03209	0.051646	0.868931
male	urine	bp_systolic_urin	bmi_urin	u_met1032	outcome_model	0.995693	0.0994032	0.677957
male	urine	bp_systolic_urin	bmi_urin	u_met1032	mediator_model	1.03209	0.051646	0.868931
male	urine	bp_diastolic_urin	bmi_urin	u_met1032	outcome_model	0.859924	0.0174061	0.625969
male	urine	bp_diastolic_urin	bmi_urin	u_met1032	mediator_model	1.03209	0.051646	0.868931
male	urine	b_gluc	bmi_urin	u_met1032	outcome_model	1.03186	0.115393	0.835755
male	urine	b_gluc	bmi_urin	u_met1032	mediator_model	1.03209	0.051646	0.868931
male	urine	b_hdl	bmi_urin	u_met1032	outcome_model	1.07233	0.0483208	0.832298
male	urine	b_hdl	bmi_urin	u_met1032	mediator_model	1.03209	0.051646	0.868931
male	urine	b_ldl	bmi_urin	u_met1032	outcome_model	0.886446	0.0233767	0.710076
male	urine	b_ldl	bmi_urin	u_met1032	mediator_model	1.03209	0.051646	0.868931
male	urine	b_trig	bmi_urin	u_met1032	outcome_model	0.890002	0.0556253	0.753222
male	urine	b_trig	bmi_urin	u_met1032	mediator_model	1.03209	0.051646	0.868931
male	urine	crp	bmi_urin	u_met1162	outcome_model	0.627987	0.0121989	0.498446
male	urine	crp	bmi_urin	u_met1162	mediator_model	0.992703	0.0206749	0.77948
male	urine	il_6	bmi_urin	u_met1162	outcome_model	0.908961	0.0121131	0.585246
male	urine	il_6	bmi_urin	u_met1162	mediator_model	0.992703	0.0206749	0.77948
male	urine	il_18	bmi_urin	u_met1162	outcome_model	0.807839	0.0311461	0.695244
male	urine	il_18	bmi_urin	u_met1162	mediator_model	0.992703	0.0206749	0.77948
male	urine	adiponectin	bmi_urin	u_met1162	outcome_model	1.14742	0.00111497	0.920251
male	urine	adiponectin	bmi_urin	u_met1162	mediator_model	0.992703	0.0206749	0.77948
male	urine	leptin	bmi_urin	u_met1162	outcome_model	0.817975	0.285183	0.516162
male	urine	leptin	bmi_urin	u_met1162	mediator_model	0.992703	0.0206749	0.77948
male	urine	bp_systolic_urin	bmi_urin	u_met1162	outcome_model	1.05395	0.0372551	0.739031
male	urine	bp_systolic_urin	bmi_urin	u_met1162	mediator_model	0.992703	0.0206749	0.77948
male	urine	bp_diastolic_urin	bmi_urin	u_met1162	outcome_model	0.846824	0.0489779	0.627535
male	urine	bp_diastolic_urin	bmi_urin	u_met1162	mediator_model	0.992703	0.0206749	0.77948
male	urine	b_gluc	bmi_urin	u_met1162	outcome_model	1.05784	0.050113	0.862466
male	urine	b_gluc	bmi_urin	u_met1162	mediator_model	0.992703	0.0206749	0.77948
male	urine	b_hdl	bmi_urin	u_met1162	outcome_model	1.11368	0.0388254	0.871472
male	urine	b_hdl	bmi_urin	u_met1162	mediator_model	0.992703	0.0206749	0.77948
male	urine	b_ldl	bmi_urin	u_met1162	outcome_model	0.888609	0.0104457	0.716066
male	urine	b_ldl	bmi_urin	u_met1162	mediator_model	0.992703	0.0206749	0.77948
male	urine	b_trig	bmi_urin	u_met1162	outcome_model	0.895904	0.0313528	0.751534
male	urine	b_trig	bmi_urin	u_met1162	mediator_model	0.992703	0.0206749	0.77948
male	urine	crp	bmi_urin	u_met1191	outcome_model	0.62903	0.00990005	0.502907
male	urine	crp	bmi_urin	u_met1191	mediator_model	0.927787	0.000644094	0.766789
male	urine	il_6	bmi_urin	u_met1191	outcome_model	0.910656	0.0118262	0.59227
male	urine	il_6	bmi_urin	u_met1191	mediator_model	0.927787	0.000644094	0.766789
male	urine	il_18	bmi_urin	u_met1191	outcome_model	0.840725	0.0139065	0.719491
male	urine	il_18	bmi_urin	u_met1191	mediator_model	0.927787	0.000644094	0.766789
male	urine	adiponectin	bmi_urin	u_met1191	outcome_model	1.13255	0.00451466	0.920789
male	urine	adiponectin	bmi_urin	u_met1191	mediator_model	0.927787	0.000644094	0.766789
male	urine	leptin	bmi_urin	u_met1191	outcome_model	0.793818	0.389554	0.51276
male	urine	leptin	bmi_urin	u_met1191	mediator_model	0.927787	0.000644094	0.766789
male	urine	bp_systolic_urin	bmi_urin	u_met1191	outcome_model	1.03588	0.0532754	0.729931
male	urine	bp_systolic_urin	bmi_urin	u_met1191	mediator_model	0.927787	0.000644094	0.766789
male	urine	bp_diastolic_urin	bmi_urin	u_met1191	outcome_model	0.812944	0.096021	0.606723
male	urine	bp_diastolic_urin	bmi_urin	u_met1191	mediator_model	0.927787	0.000644094	0.766789
male	urine	b_gluc	bmi_urin	u_met1191	outcome_model	1.04801	0.0600446	0.852526
male	urine	b_gluc	bmi_urin	u_met1191	mediator_model	0.927787	0.000644094	0.766789
male	urine	b_hdl	bmi_urin	u_met1191	outcome_model	1.13058	0.0587445	0.900192
male	urine	b_hdl	bmi_urin	u_met1191	mediator_model	0.927787	0.000644094	0.766789
male	urine	b_ldl	bmi_urin	u_met1191	outcome_model	0.893304	0.007896	0.712034
male	urine	b_ldl	bmi_urin	u_met1191	mediator_model	0.927787	0.000644094	0.766789
male	urine	b_trig	bmi_urin	u_met1191	outcome_model	0.905902	0.0259839	0.748226
male	urine	b_trig	bmi_urin	u_met1191	mediator_model	0.927787	0.000644094	0.766789
male	urine	crp	bmi_urin	u_met1324	outcome_model	0.725173	0.000630495	0.606593
male	urine	crp	bmi_urin	u_met1324	mediator_model	0.971165	0.0432781	0.72442
male	urine	il_6	bmi_urin	u_met1324	outcome_model	1.00439	0.0129765	0.675143
male	urine	il_6	bmi_urin	u_met1324	mediator_model	0.971165	0.0432781	0.72442
male	urine	il_18	bmi_urin	u_met1324	outcome_model	0.806416	0.0305993	0.694717
male	urine	il_18	bmi_urin	u_met1324	mediator_model	0.971165	0.0432781	0.72442
male	urine	adiponectin	bmi_urin	u_met1324	outcome_model	1.08021	0.0631896	0.856624
male	urine	adiponectin	bmi_urin	u_met1324	mediator_model	0.971165	0.0432781	0.72442
male	urine	leptin	bmi_urin	u_met1324	outcome_model	0.817166	0.261272	0.513428
male	urine	leptin	bmi_urin	u_met1324	mediator_model	0.971165	0.0432781	0.72442
male	urine	bp_systolic_urin	bmi_urin	u_met1324	outcome_model	0.987945	0.114582	0.670247
male	urine	bp_systolic_urin	bmi_urin	u_met1324	mediator_model	0.971165	0.0432781	0.72442
male	urine	bp_diastolic_urin	bmi_urin	u_met1324	outcome_model	0.815867	0.0798813	0.58639
male	urine	bp_diastolic_urin	bmi_urin	u_met1324	mediator_model	0.971165	0.0432781	0.72442
male	urine	b_gluc	bmi_urin	u_met1324	outcome_model	1.03787	0.106308	0.835494
male	urine	b_gluc	bmi_urin	u_met1324	mediator_model	0.971165	0.0432781	0.72442
male	urine	b_hdl	bmi_urin	u_met1324	outcome_model	1.04543	0.00651284	0.804234
male	urine	b_hdl	bmi_urin	u_met1324	mediator_model	0.971165	0.0432781	0.72442
male	urine	b_ldl	bmi_urin	u_met1324	outcome_model	0.937631	6.19324e-06	0.73348
male	urine	b_ldl	bmi_urin	u_met1324	mediator_model	0.971165	0.0432781	0.72442
male	urine	b_trig	bmi_urin	u_met1324	outcome_model	0.93527	0.0127372	0.772407
male	urine	b_trig	bmi_urin	u_met1324	mediator_model	0.971165	0.0432781	0.72442
male	urine	crp	bmi_urin	u_met1370	outcome_model	0.641891	0.00136761	0.498356
male	urine	crp	bmi_urin	u_met1370	mediator_model	0.997972	0.0990933	0.828711
male	urine	il_6	bmi_urin	u_met1370	outcome_model	0.930587	0.0226473	0.599297
male	urine	il_6	bmi_urin	u_met1370	mediator_model	0.997972	0.0990933	0.828711
male	urine	il_18	bmi_urin	u_met1370	outcome_model	0.794653	0.0607941	0.687742
male	urine	il_18	bmi_urin	u_met1370	mediator_model	0.997972	0.0990933	0.828711
male	urine	adiponectin	bmi_urin	u_met1370	outcome_model	1.11619	0.0288743	0.903306
male	urine	adiponectin	bmi_urin	u_met1370	mediator_model	0.997972	0.0990933	0.828711
male	urine	leptin	bmi_urin	u_met1370	outcome_model	0.806014	0.339268	0.507783
male	urine	leptin	bmi_urin	u_met1370	mediator_model	0.997972	0.0990933	0.828711
male	urine	bp_systolic_urin	bmi_urin	u_met1370	outcome_model	0.978902	0.132956	0.669463
male	urine	bp_systolic_urin	bmi_urin	u_met1370	mediator_model	0.997972	0.0990933	0.828711
male	urine	bp_diastolic_urin	bmi_urin	u_met1370	outcome_model	0.771283	0.179501	0.573885
male	urine	bp_diastolic_urin	bmi_urin	u_met1370	mediator_model	0.997972	0.0990933	0.828711
male	urine	b_gluc	bmi_urin	u_met1370	outcome_model	1.03519	0.112856	0.833519
male	urine	b_gluc	bmi_urin	u_met1370	mediator_model	0.997972	0.0990933	0.828711
male	urine	b_hdl	bmi_urin	u_met1370	outcome_model	1.13151	0.0526893	0.865089
male	urine	b_hdl	bmi_urin	u_met1370	mediator_model	0.997972	0.0990933	0.828711
male	urine	b_ldl	bmi_urin	u_met1370	outcome_model	0.900061	0.00117639	0.718955
male	urine	b_ldl	bmi_urin	u_met1370	mediator_model	0.997972	0.0990933	0.828711
male	urine	b_trig	bmi_urin	u_met1370	outcome_model	0.897049	0.0430889	0.748422
male	urine	b_trig	bmi_urin	u_met1370	mediator_model	0.997972	0.0990933	0.828711
male	urine	crp	bmi_urin	u_met1379	outcome_model	0.633351	0.0687524	0.540375
male	urine	crp	bmi_urin	u_met1379	mediator_model	0.929462	0.0197032	0.77965
male	urine	il_6	bmi_urin	u_met1379	outcome_model	0.928983	4.23318e-05	0.639629
male	urine	il_6	bmi_urin	u_met1379	mediator_model	0.929462	0.0197032	0.77965
male	urine	il_18	bmi_urin	u_met1379	outcome_model	0.792383	0.0519636	0.676567
male	urine	il_18	bmi_urin	u_met1379	mediator_model	0.929462	0.0197032	0.77965
male	urine	adiponectin	bmi_urin	u_met1379	outcome_model	1.12293	0.0140403	0.905625
male	urine	adiponectin	bmi_urin	u_met1379	mediator_model	0.929462	0.0197032	0.77965
male	urine	leptin	bmi_urin	u_met1379	outcome_model	0.764876	0.537922	0.499263
male	urine	leptin	bmi_urin	u_met1379	mediator_model	0.929462	0.0197032	0.77965
male	urine	bp_systolic_urin	bmi_urin	u_met1379	outcome_model	0.989577	0.111055	0.66683
male	urine	bp_systolic_urin	bmi_urin	u_met1379	mediator_model	0.929462	0.0197032	0.77965
male	urine	bp_diastolic_urin	bmi_urin	u_met1379	outcome_model	0.799594	0.120861	0.566974
male	urine	bp_diastolic_urin	bmi_urin	u_met1379	mediator_model	0.929462	0.0197032	0.77965
male	urine	b_gluc	bmi_urin	u_met1379	outcome_model	1.04049	0.102944	0.834031
male	urine	b_gluc	bmi_urin	u_met1379	mediator_model	0.929462	0.0197032	0.77965
male	urine	b_hdl	bmi_urin	u_met1379	outcome_model	1.06867	0.0390393	0.824386
male	urine	b_hdl	bmi_urin	u_met1379	mediator_model	0.929462	0.0197032	0.77965
male	urine	b_ldl	bmi_urin	u_met1379	outcome_model	0.898466	0.00739119	0.723939
male	urine	b_ldl	bmi_urin	u_met1379	mediator_model	0.929462	0.0197032	0.77965
male	urine	b_trig	bmi_urin	u_met1379	outcome_model	0.873232	0.10762	0.732196
male	urine	b_trig	bmi_urin	u_met1379	mediator_model	0.929462	0.0197032	0.77965
male	urine	crp	bf_urin	u_met180	outcome_model	0.637484	0.00915939	0.512555
male	urine	crp	bf_urin	u_met180	mediator_model	0.69402	0.258308	0.546616
male	urine	il_6	bf_urin	u_met180	outcome_model	0.912895	0.0106696	0.60781
male	urine	il_6	bf_urin	u_met180	mediator_model	0.69402	0.258308	0.546616
male	urine	il_18	bf_urin	u_met180	outcome_model	0.805429	0.0206683	0.689688
male	urine	il_18	bf_urin	u_met180	mediator_model	0.69402	0.258308	0.546616
male	urine	adiponectin	bf_urin	u_met180	outcome_model	1.08423	0.0698705	0.852234
male	urine	adiponectin	bf_urin	u_met180	mediator_model	0.69402	0.258308	0.546616
male	urine	leptin	bf_urin	u_met180	outcome_model	0.761615	0.36464	0.491792
male	urine	leptin	bf_urin	u_met180	mediator_model	0.69402	0.258308	0.546616
male	urine	bp_systolic_urin	bf_urin	u_met180	outcome_model	0.983666	0.12406	0.659822
male	urine	bp_systolic_urin	bf_urin	u_met180	mediator_model	0.69402	0.258308	0.546616
male	urine	bp_diastolic_urin	bf_urin	u_met180	outcome_model	0.835756	0.0463196	0.599713
male	urine	bp_diastolic_urin	bf_urin	u_met180	mediator_model	0.69402	0.258308	0.546616
male	urine	b_gluc	bf_urin	u_met180	outcome_model	1.1174	0.190574	0.889027
male	urine	b_gluc	bf_urin	u_met180	mediator_model	0.69402	0.258308	0.546616
male	urine	b_hdl	bf_urin	u_met180	outcome_model	1.04281	0.00617639	0.836356
male	urine	b_hdl	bf_urin	u_met180	mediator_model	0.69402	0.258308	0.546616
male	urine	b_ldl	bf_urin	u_met180	outcome_model	0.872027	0.0236299	0.703021
male	urine	b_ldl	bf_urin	u_met180	mediator_model	0.69402	0.258308	0.546616
male	urine	b_trig	bf_urin	u_met180	outcome_model	0.857107	0.0796832	0.712225
male	urine	b_trig	bf_urin	u_met180	mediator_model	0.69402	0.258308	0.546616
male	urine	crp	bf_urin	u_met471	outcome_model	0.649653	0.00100332	0.523816
male	urine	crp	bf_urin	u_met471	mediator_model	0.873698	0.196718	0.710975
male	urine	il_6	bf_urin	u_met471	outcome_model	0.949404	0.0143751	0.633058
male	urine	il_6	bf_urin	u_met471	mediator_model	0.873698	0.196718	0.710975
male	urine	il_18	bf_urin	u_met471	outcome_model	0.810365	0.0190467	0.692814
male	urine	il_18	bf_urin	u_met471	mediator_model	0.873698	0.196718	0.710975
male	urine	adiponectin	bf_urin	u_met471	outcome_model	1.10073	0.0271194	0.87413
male	urine	adiponectin	bf_urin	u_met471	mediator_model	0.873698	0.196718	0.710975
male	urine	leptin	bf_urin	u_met471	outcome_model	0.873357	0.118428	0.57346
male	urine	leptin	bf_urin	u_met471	mediator_model	0.873698	0.196718	0.710975
male	urine	bp_systolic_urin	bf_urin	u_met471	outcome_model	0.971721	0.146093	0.656147
male	urine	bp_systolic_urin	bf_urin	u_met471	mediator_model	0.873698	0.196718	0.710975
male	urine	bp_diastolic_urin	bf_urin	u_met471	outcome_model	0.820016	0.069382	0.584704
male	urine	bp_diastolic_urin	bf_urin	u_met471	mediator_model	0.873698	0.196718	0.710975
male	urine	b_gluc	bf_urin	u_met471	outcome_model	1.15877	0.0858233	0.96805
male	urine	b_gluc	bf_urin	u_met471	mediator_model	0.873698	0.196718	0.710975
male	urine	b_hdl	bf_urin	u_met471	outcome_model	1.06456	0.0207105	0.872814
male	urine	b_hdl	bf_urin	u_met471	mediator_model	0.873698	0.196718	0.710975
male	urine	b_ldl	bf_urin	u_met471	outcome_model	0.869762	0.0421019	0.691708
male	urine	b_ldl	bf_urin	u_met471	mediator_model	0.873698	0.196718	0.710975
male	urine	b_trig	bf_urin	u_met471	outcome_model	0.860226	0.0820139	0.718827
male	urine	b_trig	bf_urin	u_met471	mediator_model	0.873698	0.196718	0.710975
male	urine	crp	bf_urin	u_met512	outcome_model	0.663489	0.00351541	0.554688
male	urine	crp	bf_urin	u_met512	mediator_model	0.917467	0.20859	0.721632
male	urine	il_6	bf_urin	u_met512	outcome_model	0.939331	9.93678e-05	0.638033
male	urine	il_6	bf_urin	u_met512	mediator_model	0.917467	0.20859	0.721632
male	urine	il_18	bf_urin	u_met512	outcome_model	0.808531	0.0206079	0.691228
male	urine	il_18	bf_urin	u_met512	mediator_model	0.917467	0.20859	0.721632
male	urine	adiponectin	bf_urin	u_met512	outcome_model	1.07202	0.0691901	0.841959
male	urine	adiponectin	bf_urin	u_met512	mediator_model	0.917467	0.20859	0.721632
male	urine	leptin	bf_urin	u_met512	outcome_model	0.858823	0.143448	0.548702
male	urine	leptin	bf_urin	u_met512	mediator_model	0.917467	0.20859	0.721632
male	urine	bp_systolic_urin	bf_urin	u_met512	outcome_model	0.993108	0.104606	0.677138
male	urine	bp_systolic_urin	bf_urin	u_met512	mediator_model	0.917467	0.20859	0.721632
male	urine	bp_diastolic_urin	bf_urin	u_met512	outcome_model	0.863939	0.0125723	0.632264
male	urine	bp_diastolic_urin	bf_urin	u_met512	mediator_model	0.917467	0.20859	0.721632
male	urine	b_gluc	bf_urin	u_met512	outcome_model	1.10368	0.093457	0.929931
male	urine	b_gluc	bf_urin	u_met512	mediator_model	0.917467	0.20859	0.721632
male	urine	b_hdl	bf_urin	u_met512	outcome_model	1.05808	0.0234152	0.846775
male	urine	b_hdl	bf_urin	u_met512	mediator_model	0.917467	0.20859	0.721632
male	urine	b_ldl	bf_urin	u_met512	outcome_model	0.882688	0.0173934	0.716749
male	urine	b_ldl	bf_urin	u_met512	mediator_model	0.917467	0.20859	0.721632
male	urine	b_trig	bf_urin	u_met512	outcome_model	0.842267	0.11248	0.712566
male	urine	b_trig	bf_urin	u_met512	mediator_model	0.917467	0.20859	0.721632
male	urine	crp	bf_urin	u_met529	outcome_model	0.653453	0.00510251	0.546833
male	urine	crp	bf_urin	u_met529	mediator_model	0.8918	0.162202	0.692839
male	urine	il_6	bf_urin	u_met529	outcome_model	0.894971	0.00598729	0.612129
male	urine	il_6	bf_urin	u_met529	mediator_model	0.8918	0.162202	0.692839
male	urine	il_18	bf_urin	u_met529	outcome_model	0.80811	0.0203031	0.687496
male	urine	il_18	bf_urin	u_met529	mediator_model	0.8918	0.162202	0.692839
male	urine	adiponectin	bf_urin	u_met529	outcome_model	1.0597	0.0987977	0.836408
male	urine	adiponectin	bf_urin	u_met529	mediator_model	0.8918	0.162202	0.692839
male	urine	leptin	bf_urin	u_met529	outcome_model	0.811165	0.233606	0.530313
male	urine	leptin	bf_urin	u_met529	mediator_model	0.8918	0.162202	0.692839
male	urine	bp_systolic_urin	bf_urin	u_met529	outcome_model	0.979643	0.130118	0.661777
male	urine	bp_systolic_urin	bf_urin	u_met529	mediator_model	0.8918	0.162202	0.692839
male	urine	bp_diastolic_urin	bf_urin	u_met529	outcome_model	0.846773	0.0284069	0.615796
male	urine	bp_diastolic_urin	bf_urin	u_met529	mediator_model	0.8918	0.162202	0.692839
male	urine	b_gluc	bf_urin	u_met529	outcome_model	1.09751	0.092892	0.921382
male	urine	b_gluc	bf_urin	u_met529	mediator_model	0.8918	0.162202	0.692839
male	urine	b_hdl	bf_urin	u_met529	outcome_model	1.04462	0.0030924	0.823803
male	urine	b_hdl	bf_urin	u_met529	mediator_model	0.8918	0.162202	0.692839
male	urine	b_ldl	bf_urin	u_met529	outcome_model	0.885088	0.0139646	0.714373
male	urine	b_ldl	bf_urin	u_met529	mediator_model	0.8918	0.162202	0.692839
male	urine	b_trig	bf_urin	u_met529	outcome_model	0.857268	0.0907372	0.723605
male	urine	b_trig	bf_urin	u_met529	mediator_model	0.8918	0.162202	0.692839
male	urine	crp	bf_urin	u_met550	outcome_model	0.747999	0.00395727	0.555735
male	urine	crp	bf_urin	u_met550	mediator_model	1.01864	0.0320574	0.835303
male	urine	il_6	bf_urin	u_met550	outcome_model	0.937041	0.00192807	0.62197
male	urine	il_6	bf_urin	u_met550	mediator_model	1.01864	0.0320574	0.835303
male	urine	il_18	bf_urin	u_met550	outcome_model	0.716073	0.197291	0.598058
male	urine	il_18	bf_urin	u_met550	mediator_model	1.01864	0.0320574	0.835303
male	urine	adiponectin	bf_urin	u_met550	outcome_model	1.09584	0.0301107	0.872786
male	urine	adiponectin	bf_urin	u_met550	mediator_model	1.01864	0.0320574	0.835303
male	urine	leptin	bf_urin	u_met550	outcome_model	0.753226	0.347605	0.523653
male	urine	leptin	bf_urin	u_met550	mediator_model	1.01864	0.0320574	0.835303
male	urine	bp_systolic_urin	bf_urin	u_met550	outcome_model	0.998482	0.0953382	0.680162
male	urine	bp_systolic_urin	bf_urin	u_met550	mediator_model	1.01864	0.0320574	0.835303
male	urine	bp_diastolic_urin	bf_urin	u_met550	outcome_model	0.808857	0.0948704	0.579668
male	urine	bp_diastolic_urin	bf_urin	u_met550	mediator_model	1.01864	0.0320574	0.835303
male	urine	b_gluc	bf_urin	u_met550	outcome_model	1.09095	0.0552604	0.916306
male	urine	b_gluc	bf_urin	u_met550	mediator_model	1.01864	0.0320574	0.835303
male	urine	b_hdl	bf_urin	u_met550	outcome_model	1.10643	0.0492848	0.855983
male	urine	b_hdl	bf_urin	u_met550	mediator_model	1.01864	0.0320574	0.835303
male	urine	b_ldl	bf_urin	u_met550	outcome_model	0.88374	0.0137578	0.71165
male	urine	b_ldl	bf_urin	u_met550	mediator_model	1.01864	0.0320574	0.835303
male	urine	b_trig	bf_urin	u_met550	outcome_model	0.809805	0.217796	0.678807
male	urine	b_trig	bf_urin	u_met550	mediator_model	1.01864	0.0320574	0.835303
male	urine	crp	bf_urin	u_met600	outcome_model	0.639679	0.00575292	0.517846
male	urine	crp	bf_urin	u_met600	mediator_model	0.930549	0.0329134	0.785154
male	urine	il_6	bf_urin	u_met600	outcome_model	0.922027	0.00394751	0.610735
male	urine	il_6	bf_urin	u_met600	mediator_model	0.930549	0.0329134	0.785154
male	urine	il_18	bf_urin	u_met600	outcome_model	0.816222	0.00814048	0.696989
male	urine	il_18	bf_urin	u_met600	mediator_model	0.930549	0.0329134	0.785154
male	urine	adiponectin	bf_urin	u_met600	outcome_model	1.08796	0.0542295	0.867382
male	urine	adiponectin	bf_urin	u_met600	mediator_model	0.930549	0.0329134	0.785154
male	urine	leptin	bf_urin	u_met600	outcome_model	0.792623	0.278029	0.53433
male	urine	leptin	bf_urin	u_met600	mediator_model	0.930549	0.0329134	0.785154
male	urine	bp_systolic_urin	bf_urin	u_met600	outcome_model	0.988614	0.11204	0.668507
male	urine	bp_systolic_urin	bf_urin	u_met600	mediator_model	0.930549	0.0329134	0.785154
male	urine	bp_diastolic_urin	bf_urin	u_met600	outcome_model	0.823831	0.0605989	0.593078
male	urine	bp_diastolic_urin	bf_urin	u_met600	mediator_model	0.930549	0.0329134	0.785154
male	urine	b_gluc	bf_urin	u_met600	outcome_model	1.0898	0.0719738	0.920867
male	urine	b_gluc	bf_urin	u_met600	mediator_model	0.930549	0.0329134	0.785154
male	urine	b_hdl	bf_urin	u_met600	outcome_model	1.08922	0.0440493	0.850339
male	urine	b_hdl	bf_urin	u_met600	mediator_model	0.930549	0.0329134	0.785154
male	urine	b_ldl	bf_urin	u_met600	outcome_model	0.89782	0.00369087	0.695365
male	urine	b_ldl	bf_urin	u_met600	mediator_model	0.930549	0.0329134	0.785154
male	urine	b_trig	bf_urin	u_met600	outcome_model	0.867842	0.0351147	0.72334
male	urine	b_trig	bf_urin	u_met600	mediator_model	0.930549	0.0329134	0.785154
male	urine	crp	bf_urin	u_met609	outcome_model	0.646302	0.00324984	0.527398
male	urine	crp	bf_urin	u_met609	mediator_model	0.98949	0.0482138	0.731074
male	urine	il_6	bf_urin	u_met609	outcome_model	0.94564	0.0359276	0.614103
male	urine	il_6	bf_urin	u_met609	mediator_model	0.98949	0.0482138	0.731074
male	urine	il_18	bf_urin	u_met609	outcome_model	0.782562	0.0541248	0.660332
male	urine	il_18	bf_urin	u_met609	mediator_model	0.98949	0.0482138	0.731074
male	urine	adiponectin	bf_urin	u_met609	outcome_model	1.09696	0.0293901	0.884368
male	urine	adiponectin	bf_urin	u_met609	mediator_model	0.98949	0.0482138	0.731074
male	urine	leptin	bf_urin	u_met609	outcome_model	0.751956	0.382443	0.491538
male	urine	leptin	bf_urin	u_met609	mediator_model	0.98949	0.0482138	0.731074
male	urine	bp_systolic_urin	bf_urin	u_met609	outcome_model	0.985421	0.119422	0.666192
male	urine	bp_systolic_urin	bf_urin	u_met609	mediator_model	0.98949	0.0482138	0.731074
male	urine	bp_diastolic_urin	bf_urin	u_met609	outcome_model	0.810227	0.0909212	0.594483
male	urine	bp_diastolic_urin	bf_urin	u_met609	mediator_model	0.98949	0.0482138	0.731074
male	urine	b_gluc	bf_urin	u_met609	outcome_model	1.08641	0.0780475	0.906105
male	urine	b_gluc	bf_urin	u_met609	mediator_model	0.98949	0.0482138	0.731074
male	urine	b_hdl	bf_urin	u_met609	outcome_model	1.0655	0.0348559	0.847442
male	urine	b_hdl	bf_urin	u_met609	mediator_model	0.98949	0.0482138	0.731074
male	urine	b_ldl	bf_urin	u_met609	outcome_model	0.864701	0.0387269	0.706056
male	urine	b_ldl	bf_urin	u_met609	mediator_model	0.98949	0.0482138	0.731074
male	urine	b_trig	bf_urin	u_met609	outcome_model	0.852565	0.092283	0.701247
male	urine	b_trig	bf_urin	u_met609	mediator_model	0.98949	0.0482138	0.731074
male	urine	crp	bf_urin	u_met610	outcome_model	0.643581	0.00369779	0.529675
male	urine	crp	bf_urin	u_met610	mediator_model	0.987712	0.0139483	0.760943
male	urine	il_6	bf_urin	u_met610	outcome_model	0.929046	0.00721741	0.601012
male	urine	il_6	bf_urin	u_met610	mediator_model	0.987712	0.0139483	0.760943
male	urine	il_18	bf_urin	u_met610	outcome_model	0.815373	0.0117383	0.696817
male	urine	il_18	bf_urin	u_met610	mediator_model	0.987712	0.0139483	0.760943
male	urine	adiponectin	bf_urin	u_met610	outcome_model	1.09735	0.0352423	0.878235
male	urine	adiponectin	bf_urin	u_met610	mediator_model	0.987712	0.0139483	0.760943
male	urine	leptin	bf_urin	u_met610	outcome_model	0.807862	0.24793	0.531491
male	urine	leptin	bf_urin	u_met610	mediator_model	0.987712	0.0139483	0.760943
male	urine	bp_systolic_urin	bf_urin	u_met610	outcome_model	0.983016	0.123159	0.663332
male	urine	bp_systolic_urin	bf_urin	u_met610	mediator_model	0.987712	0.0139483	0.760943
male	urine	bp_diastolic_urin	bf_urin	u_met610	outcome_model	0.82498	0.0588156	0.606274
male	urine	bp_diastolic_urin	bf_urin	u_met610	mediator_model	0.987712	0.0139483	0.760943
male	urine	b_gluc	bf_urin	u_met610	outcome_model	1.09514	0.0832456	0.908855
male	urine	b_gluc	bf_urin	u_met610	mediator_model	0.987712	0.0139483	0.760943
male	urine	b_hdl	bf_urin	u_met610	outcome_model	1.11968	0.0569072	0.862484
male	urine	b_hdl	bf_urin	u_met610	mediator_model	0.987712	0.0139483	0.760943
male	urine	b_ldl	bf_urin	u_met610	outcome_model	0.963997	0.00266858	0.739474
male	urine	b_ldl	bf_urin	u_met610	mediator_model	0.987712	0.0139483	0.760943
male	urine	b_trig	bf_urin	u_met610	outcome_model	0.865577	0.0679772	0.736878
male	urine	b_trig	bf_urin	u_met610	mediator_model	0.987712	0.0139483	0.760943
male	urine	crp	bf_urin	u_met737	outcome_model	0.640396	0.00939997	0.515963
male	urine	crp	bf_urin	u_met737	mediator_model	0.941465	0.0176144	0.763701
male	urine	il_6	bf_urin	u_met737	outcome_model	1.01631	0.0236264	0.665306
male	urine	il_6	bf_urin	u_met737	mediator_model	0.941465	0.0176144	0.763701
male	urine	il_18	bf_urin	u_met737	outcome_model	0.781953	0.0571076	0.663065
male	urine	il_18	bf_urin	u_met737	mediator_model	0.941465	0.0176144	0.763701
male	urine	adiponectin	bf_urin	u_met737	outcome_model	1.16358	0.0103035	0.923176
male	urine	adiponectin	bf_urin	u_met737	mediator_model	0.941465	0.0176144	0.763701
male	urine	leptin	bf_urin	u_met737	outcome_model	0.734864	0.384095	0.468726
male	urine	leptin	bf_urin	u_met737	mediator_model	0.941465	0.0176144	0.763701
male	urine	bp_systolic_urin	bf_urin	u_met737	outcome_model	0.95675	0.170524	0.656761
male	urine	bp_systolic_urin	bf_urin	u_met737	mediator_model	0.941465	0.0176144	0.763701
male	urine	bp_diastolic_urin	bf_urin	u_met737	outcome_model	0.801603	0.117409	0.594092
male	urine	bp_diastolic_urin	bf_urin	u_met737	mediator_model	0.941465	0.0176144	0.763701
male	urine	b_gluc	bf_urin	u_met737	outcome_model	1.13402	0.11091	0.949434
male	urine	b_gluc	bf_urin	u_met737	mediator_model	0.941465	0.0176144	0.763701
male	urine	b_hdl	bf_urin	u_met737	outcome_model	1.0706	0.00344338	0.791441
male	urine	b_hdl	bf_urin	u_met737	mediator_model	0.941465	0.0176144	0.763701
male	urine	b_ldl	bf_urin	u_met737	outcome_model	0.868382	0.0348921	0.702333
male	urine	b_ldl	bf_urin	u_met737	mediator_model	0.941465	0.0176144	0.763701
male	urine	b_trig	bf_urin	u_met737	outcome_model	0.875891	0.0598906	0.734254
male	urine	b_trig	bf_urin	u_met737	mediator_model	0.941465	0.0176144	0.763701
male	urine	crp	bf_urin	u_met854	outcome_model	0.622998	0.0173272	0.502095
male	urine	crp	bf_urin	u_met854	mediator_model	0.988188	0.0456176	0.799189
male	urine	il_6	bf_urin	u_met854	outcome_model	0.906295	0.00696515	0.560399
male	urine	il_6	bf_urin	u_met854	mediator_model	0.988188	0.0456176	0.799189
male	urine	il_18	bf_urin	u_met854	outcome_model	0.8704	0.0138375	0.74596
male	urine	il_18	bf_urin	u_met854	mediator_model	0.988188	0.0456176	0.799189
male	urine	adiponectin	bf_urin	u_met854	outcome_model	1.10203	0.0199911	0.883404
male	urine	adiponectin	bf_urin	u_met854	mediator_model	0.988188	0.0456176	0.799189
male	urine	leptin	bf_urin	u_met854	outcome_model	0.916374	0.0857209	0.598742
male	urine	leptin	bf_urin	u_met854	mediator_model	0.988188	0.0456176	0.799189
male	urine	bp_systolic_urin	bf_urin	u_met854	outcome_model	0.979096	0.132446	0.663854
male	urine	bp_systolic_urin	bf_urin	u_met854	mediator_model	0.988188	0.0456176	0.799189
male	urine	bp_diastolic_urin	bf_urin	u_met854	outcome_model	0.806882	0.10179	0.618778
male	urine	bp_diastolic_urin	bf_urin	u_met854	mediator_model	0.988188	0.0456176	0.799189
male	urine	b_gluc	bf_urin	u_met854	outcome_model	1.09267	0.0842338	0.907741
male	urine	b_gluc	bf_urin	u_met854	mediator_model	0.988188	0.0456176	0.799189
male	urine	b_hdl	bf_urin	u_met854	outcome_model	1.07378	0.0420049	0.84847
male	urine	b_hdl	bf_urin	u_met854	mediator_model	0.988188	0.0456176	0.799189
male	urine	b_ldl	bf_urin	u_met854	outcome_model	0.974078	0.0212737	0.844553
male	urine	b_ldl	bf_urin	u_met854	mediator_model	0.988188	0.0456176	0.799189
male	urine	b_trig	bf_urin	u_met854	outcome_model	0.86032	0.0464832	0.719927
male	urine	b_trig	bf_urin	u_met854	mediator_model	0.988188	0.0456176	0.799189
male	urine	crp	bf_urin	u_met902	outcome_model	0.622554	0.0114637	0.503077
male	urine	crp	bf_urin	u_met902	mediator_model	0.863075	0.0436564	0.672983
male	urine	il_6	bf_urin	u_met902	outcome_model	0.919922	0.0179102	0.591714
male	urine	il_6	bf_urin	u_met902	mediator_model	0.863075	0.0436564	0.672983
male	urine	il_18	bf_urin	u_met902	outcome_model	0.816014	0.00937935	0.69306
male	urine	il_18	bf_urin	u_met902	mediator_model	0.863075	0.0436564	0.672983
male	urine	adiponectin	bf_urin	u_met902	outcome_model	1.08925	0.0405313	0.870377
male	urine	adiponectin	bf_urin	u_met902	mediator_model	0.863075	0.0436564	0.672983
male	urine	leptin	bf_urin	u_met902	outcome_model	0.851786	0.154246	0.572491
male	urine	leptin	bf_urin	u_met902	mediator_model	0.863075	0.0436564	0.672983
male	urine	bp_systolic_urin	bf_urin	u_met902	outcome_model	0.99936	0.097675	0.665182
male	urine	bp_systolic_urin	bf_urin	u_met902	mediator_model	0.863075	0.0436564	0.672983
male	urine	bp_diastolic_urin	bf_urin	u_met902	outcome_model	0.810098	0.091233	0.581847
male	urine	bp_diastolic_urin	bf_urin	u_met902	mediator_model	0.863075	0.0436564	0.672983
male	urine	b_gluc	bf_urin	u_met902	outcome_model	1.19379	0.177403	0.956848
male	urine	b_gluc	bf_urin	u_met902	mediator_model	0.863075	0.0436564	0.672983
male	urine	b_hdl	bf_urin	u_met902	outcome_model	1.11631	0.0590349	0.874269
male	urine	b_hdl	bf_urin	u_met902	mediator_model	0.863075	0.0436564	0.672983
male	urine	b_ldl	bf_urin	u_met902	outcome_model	0.90749	1.22873e-05	0.74141
male	urine	b_ldl	bf_urin	u_met902	mediator_model	0.863075	0.0436564	0.672983
male	urine	b_trig	bf_urin	u_met902	outcome_model	0.830372	0.14399	0.701978
male	urine	b_trig	bf_urin	u_met902	mediator_model	0.863075	0.0436564	0.672983
male	urine	crp	bf_urin	u_met945	outcome_model	0.651415	0.00427351	0.536295
male	urine	crp	bf_urin	u_met945	mediator_model	0.963721	0.16176	0.71369
male	urine	il_6	bf_urin	u_met945	outcome_model	0.938005	0.00291242	0.648834
male	urine	il_6	bf_urin	u_met945	mediator_model	0.963721	0.16176	0.71369
male	urine	il_18	bf_urin	u_met945	outcome_model	0.830041	0.00811798	0.716225
male	urine	il_18	bf_urin	u_met945	mediator_model	0.963721	0.16176	0.71369
male	urine	adiponectin	bf_urin	u_met945	outcome_model	1.0797	0.0641554	0.853273
male	urine	adiponectin	bf_urin	u_met945	mediator_model	0.963721	0.16176	0.71369
male	urine	leptin	bf_urin	u_met945	outcome_model	0.759971	0.385605	0.482335
male	urine	leptin	bf_urin	u_met945	mediator_model	0.963721	0.16176	0.71369
male	urine	bp_systolic_urin	bf_urin	u_met945	outcome_model	0.984087	0.12083	0.675381
male	urine	bp_systolic_urin	bf_urin	u_met945	mediator_model	0.963721	0.16176	0.71369
male	urine	bp_diastolic_urin	bf_urin	u_met945	outcome_model	0.850503	0.0299251	0.61624
male	urine	bp_diastolic_urin	bf_urin	u_met945	mediator_model	0.963721	0.16176	0.71369
male	urine	b_gluc	bf_urin	u_met945	outcome_model	1.09908	0.101134	0.930841
male	urine	b_gluc	bf_urin	u_met945	mediator_model	0.963721	0.16176	0.71369
male	urine	b_hdl	bf_urin	u_met945	outcome_model	1.05913	0.0202699	0.833285
male	urine	b_hdl	bf_urin	u_met945	mediator_model	0.963721	0.16176	0.71369
male	urine	b_ldl	bf_urin	u_met945	outcome_model	0.882504	0.0171722	0.718371
male	urine	b_ldl	bf_urin	u_met945	mediator_model	0.963721	0.16176	0.71369
male	urine	b_trig	bf_urin	u_met945	outcome_model	0.87111	0.058218	0.72999
male	urine	b_trig	bf_urin	u_met945	mediator_model	0.963721	0.16176	0.71369
male	urine	crp	bf_urin	u_met1064	outcome_model	0.647744	0.006775	0.538779
male	urine	crp	bf_urin	u_met1064	mediator_model	0.902861	0.205198	0.664115
male	urine	il_6	bf_urin	u_met1064	outcome_model	0.90082	0.00198692	0.623714
male	urine	il_6	bf_urin	u_met1064	mediator_model	0.902861	0.205198	0.664115
male	urine	il_18	bf_urin	u_met1064	outcome_model	0.814079	0.0163148	0.698064
male	urine	il_18	bf_urin	u_met1064	mediator_model	0.902861	0.205198	0.664115
male	urine	adiponectin	bf_urin	u_met1064	outcome_model	1.06447	0.0963565	0.830407
male	urine	adiponectin	bf_urin	u_met1064	mediator_model	0.902861	0.205198	0.664115
male	urine	leptin	bf_urin	u_met1064	outcome_model	0.793527	0.271356	0.502905
male	urine	leptin	bf_urin	u_met1064	mediator_model	0.902861	0.205198	0.664115
male	urine	bp_systolic_urin	bf_urin	u_met1064	outcome_model	0.990335	0.10889	0.680276
male	urine	bp_systolic_urin	bf_urin	u_met1064	mediator_model	0.902861	0.205198	0.664115
male	urine	bp_diastolic_urin	bf_urin	u_met1064	outcome_model	0.850976	0.0289039	0.631766
male	urine	bp_diastolic_urin	bf_urin	u_met1064	mediator_model	0.902861	0.205198	0.664115
male	urine	b_gluc	bf_urin	u_met1064	outcome_model	1.09482	0.0934122	0.925187
male	urine	b_gluc	bf_urin	u_met1064	mediator_model	0.902861	0.205198	0.664115
male	urine	b_hdl	bf_urin	u_met1064	outcome_model	1.05382	0.00755597	0.823682
male	urine	b_hdl	bf_urin	u_met1064	mediator_model	0.902861	0.205198	0.664115
male	urine	b_ldl	bf_urin	u_met1064	outcome_model	0.883103	0.0164927	0.718558
male	urine	b_ldl	bf_urin	u_met1064	mediator_model	0.902861	0.205198	0.664115
male	urine	b_trig	bf_urin	u_met1064	outcome_model	0.890674	0.0414399	0.745513
male	urine	b_trig	bf_urin	u_met1064	mediator_model	0.902861	0.205198	0.664115
male	urine	crp	bf_urin	u_met1119	outcome_model	0.644304	0.00608947	0.51144
male	urine	crp	bf_urin	u_met1119	mediator_model	1.03588	0.0169097	0.819207
male	urine	il_6	bf_urin	u_met1119	outcome_model	0.982553	0.0551151	0.620038
male	urine	il_6	bf_urin	u_met1119	mediator_model	1.03588	0.0169097	0.819207
male	urine	il_18	bf_urin	u_met1119	outcome_model	0.871282	0.00203137	0.764345
male	urine	il_18	bf_urin	u_met1119	mediator_model	1.03588	0.0169097	0.819207
male	urine	adiponectin	bf_urin	u_met1119	outcome_model	1.08804	0.0563878	0.883415
male	urine	adiponectin	bf_urin	u_met1119	mediator_model	1.03588	0.0169097	0.819207
male	urine	leptin	bf_urin	u_met1119	outcome_model	0.784358	0.288672	0.504034
male	urine	leptin	bf_urin	u_met1119	mediator_model	1.03588	0.0169097	0.819207
male	urine	bp_systolic_urin	bf_urin	u_met1119	outcome_model	0.987604	0.112777	0.670937
male	urine	bp_systolic_urin	bf_urin	u_met1119	mediator_model	1.03588	0.0169097	0.819207
male	urine	bp_diastolic_urin	bf_urin	u_met1119	outcome_model	0.832978	0.0588825	0.607932
male	urine	bp_diastolic_urin	bf_urin	u_met1119	mediator_model	1.03588	0.0169097	0.819207
male	urine	b_gluc	bf_urin	u_met1119	outcome_model	1.05272	0.0308967	0.86081
male	urine	b_gluc	bf_urin	u_met1119	mediator_model	1.03588	0.0169097	0.819207
male	urine	b_hdl	bf_urin	u_met1119	outcome_model	1.07272	0.0409437	0.849007
male	urine	b_hdl	bf_urin	u_met1119	mediator_model	1.03588	0.0169097	0.819207
male	urine	b_ldl	bf_urin	u_met1119	outcome_model	0.915194	0.00017974	0.75105
male	urine	b_ldl	bf_urin	u_met1119	mediator_model	1.03588	0.0169097	0.819207
male	urine	b_trig	bf_urin	u_met1119	outcome_model	0.878006	0.0687107	0.714902
male	urine	b_trig	bf_urin	u_met1119	mediator_model	1.03588	0.0169097	0.819207
male	urine	crp	bf_urin	u_met1191	outcome_model	0.635003	0.00815738	0.511969
male	urine	crp	bf_urin	u_met1191	mediator_model	0.900358	0.0215476	0.756753
male	urine	il_6	bf_urin	u_met1191	outcome_model	0.910691	0.0118422	0.592011
male	urine	il_6	bf_urin	u_met1191	mediator_model	0.900358	0.0215476	0.756753
male	urine	il_18	bf_urin	u_met1191	outcome_model	0.840171	0.0135046	0.718328
male	urine	il_18	bf_urin	u_met1191	mediator_model	0.900358	0.0215476	0.756753
male	urine	adiponectin	bf_urin	u_met1191	outcome_model	1.13566	0.00828339	0.913901
male	urine	adiponectin	bf_urin	u_met1191	mediator_model	0.900358	0.0215476	0.756753
male	urine	leptin	bf_urin	u_met1191	outcome_model	0.820392	0.213589	0.558393
male	urine	leptin	bf_urin	u_met1191	mediator_model	0.900358	0.0215476	0.756753
male	urine	bp_systolic_urin	bf_urin	u_met1191	outcome_model	1.04987	0.041017	0.73478
male	urine	bp_systolic_urin	bf_urin	u_met1191	mediator_model	0.900358	0.0215476	0.756753
male	urine	bp_diastolic_urin	bf_urin	u_met1191	outcome_model	0.839221	0.0647606	0.611638
male	urine	bp_diastolic_urin	bf_urin	u_met1191	mediator_model	0.900358	0.0215476	0.756753
male	urine	b_gluc	bf_urin	u_met1191	outcome_model	1.08932	0.0647993	0.913909
male	urine	b_gluc	bf_urin	u_met1191	mediator_model	0.900358	0.0215476	0.756753
male	urine	b_hdl	bf_urin	u_met1191	outcome_model	1.13166	0.0644922	0.901156
male	urine	b_hdl	bf_urin	u_met1191	mediator_model	0.900358	0.0215476	0.756753
male	urine	b_ldl	bf_urin	u_met1191	outcome_model	0.876515	0.0129024	0.71307
male	urine	b_ldl	bf_urin	u_met1191	mediator_model	0.900358	0.0215476	0.756753
male	urine	b_trig	bf_urin	u_met1191	outcome_model	0.875014	0.0620293	0.722414
male	urine	b_trig	bf_urin	u_met1191	mediator_model	0.900358	0.0215476	0.756753
male	urine	crp	bf_urin	u_met1285	outcome_model	0.661952	0.00721757	0.554005
male	urine	crp	bf_urin	u_met1285	mediator_model	0.95703	0.0287229	0.777122
male	urine	il_6	bf_urin	u_met1285	outcome_model	0.918561	0.00132972	0.624367
male	urine	il_6	bf_urin	u_met1285	mediator_model	0.95703	0.0287229	0.777122
male	urine	il_18	bf_urin	u_met1285	outcome_model	0.81133	0.0128048	0.696157
male	urine	il_18	bf_urin	u_met1285	mediator_model	0.95703	0.0287229	0.777122
male	urine	adiponectin	bf_urin	u_met1285	outcome_model	1.08109	0.0698518	0.850597
male	urine	adiponectin	bf_urin	u_met1285	mediator_model	0.95703	0.0287229	0.777122
male	urine	leptin	bf_urin	u_met1285	outcome_model	0.796638	0.264657	0.536503
male	urine	leptin	bf_urin	u_met1285	mediator_model	0.95703	0.0287229	0.777122
male	urine	bp_systolic_urin	bf_urin	u_met1285	outcome_model	1.01602	0.0621262	0.684974
male	urine	bp_systolic_urin	bf_urin	u_met1285	mediator_model	0.95703	0.0287229	0.777122
male	urine	bp_diastolic_urin	bf_urin	u_met1285	outcome_model	0.822185	0.0641564	0.5798
male	urine	bp_diastolic_urin	bf_urin	u_met1285	mediator_model	0.95703	0.0287229	0.777122
male	urine	b_gluc	bf_urin	u_met1285	outcome_model	1.08355	0.0717595	0.904497
male	urine	b_gluc	bf_urin	u_met1285	mediator_model	0.95703	0.0287229	0.777122
male	urine	b_hdl	bf_urin	u_met1285	outcome_model	1.08014	0.00976705	0.821335
male	urine	b_hdl	bf_urin	u_met1285	mediator_model	0.95703	0.0287229	0.777122
male	urine	b_ldl	bf_urin	u_met1285	outcome_model	0.890423	0.0156367	0.72037
male	urine	b_ldl	bf_urin	u_met1285	mediator_model	0.95703	0.0287229	0.777122
male	urine	b_trig	bf_urin	u_met1285	outcome_model	0.884326	0.088555	0.734763
male	urine	b_trig	bf_urin	u_met1285	mediator_model	0.95703	0.0287229	0.777122
male	urine	crp	bf_urin	u_met1290	outcome_model	0.64649	0.00526652	0.531515
male	urine	crp	bf_urin	u_met1290	mediator_model	0.991765	0.157354	0.8172
male	urine	il_6	bf_urin	u_met1290	outcome_model	0.895096	0.00129858	0.592671
male	urine	il_6	bf_urin	u_met1290	mediator_model	0.991765	0.157354	0.8172
male	urine	il_18	bf_urin	u_met1290	outcome_model	0.790015	0.0508641	0.673276
male	urine	il_18	bf_urin	u_met1290	mediator_model	0.991765	0.157354	0.8172
male	urine	adiponectin	bf_urin	u_met1290	outcome_model	1.08311	0.0570135	0.874433
male	urine	adiponectin	bf_urin	u_met1290	mediator_model	0.991765	0.157354	0.8172
male	urine	leptin	bf_urin	u_met1290	outcome_model	0.841841	0.171877	0.544944
male	urine	leptin	bf_urin	u_met1290	mediator_model	0.991765	0.157354	0.8172
male	urine	bp_systolic_urin	bf_urin	u_met1290	outcome_model	1.00419	0.0844869	0.688334
male	urine	bp_systolic_urin	bf_urin	u_met1290	mediator_model	0.991765	0.157354	0.8172
male	urine	bp_diastolic_urin	bf_urin	u_met1290	outcome_model	0.863241	0.0188927	0.616588
male	urine	bp_diastolic_urin	bf_urin	u_met1290	mediator_model	0.991765	0.157354	0.8172
male	urine	b_gluc	bf_urin	u_met1290	outcome_model	1.11341	0.101336	0.937719
male	urine	b_gluc	bf_urin	u_met1290	mediator_model	0.991765	0.157354	0.8172
male	urine	b_hdl	bf_urin	u_met1290	outcome_model	1.06804	0.0356477	0.850247
male	urine	b_hdl	bf_urin	u_met1290	mediator_model	0.991765	0.157354	0.8172
male	urine	b_ldl	bf_urin	u_met1290	outcome_model	0.892669	0.0118424	0.743277
male	urine	b_ldl	bf_urin	u_met1290	mediator_model	0.991765	0.157354	0.8172
male	urine	b_trig	bf_urin	u_met1290	outcome_model	0.828462	0.178652	0.712583
male	urine	b_trig	bf_urin	u_met1290	mediator_model	0.991765	0.157354	0.8172
male	urine	crp	bf_urin	u_met1324	outcome_model	0.726768	0.000507352	0.605072
male	urine	crp	bf_urin	u_met1324	mediator_model	0.906854	0.141622	0.683348
male	urine	il_6	bf_urin	u_met1324	outcome_model	1.00781	0.0144648	0.67748
male	urine	il_6	bf_urin	u_met1324	mediator_model	0.906854	0.141622	0.683348
male	urine	il_18	bf_urin	u_met1324	outcome_model	0.809628	0.0217813	0.691393
male	urine	il_18	bf_urin	u_met1324	mediator_model	0.906854	0.141622	0.683348
male	urine	adiponectin	bf_urin	u_met1324	outcome_model	1.08004	0.064503	0.855618
male	urine	adiponectin	bf_urin	u_met1324	mediator_model	0.906854	0.141622	0.683348
male	urine	leptin	bf_urin	u_met1324	outcome_model	0.795653	0.262761	0.487379
male	urine	leptin	bf_urin	u_met1324	mediator_model	0.906854	0.141622	0.683348
male	urine	bp_systolic_urin	bf_urin	u_met1324	outcome_model	0.984955	0.11958	0.670183
male	urine	bp_systolic_urin	bf_urin	u_met1324	mediator_model	0.906854	0.141622	0.683348
male	urine	bp_diastolic_urin	bf_urin	u_met1324	outcome_model	0.829897	0.0506725	0.589957
male	urine	bp_diastolic_urin	bf_urin	u_met1324	mediator_model	0.906854	0.141622	0.683348
male	urine	b_gluc	bf_urin	u_met1324	outcome_model	1.08983	0.0745825	0.911453
male	urine	b_gluc	bf_urin	u_met1324	mediator_model	0.906854	0.141622	0.683348
male	urine	b_hdl	bf_urin	u_met1324	outcome_model	1.06459	0.0139038	0.833607
male	urine	b_hdl	bf_urin	u_met1324	mediator_model	0.906854	0.141622	0.683348
male	urine	b_ldl	bf_urin	u_met1324	outcome_model	0.927881	0.0002467	0.721756
male	urine	b_ldl	bf_urin	u_met1324	mediator_model	0.906854	0.141622	0.683348
male	urine	b_trig	bf_urin	u_met1324	outcome_model	0.887203	0.0553697	0.730171
male	urine	b_trig	bf_urin	u_met1324	mediator_model	0.906854	0.141622	0.683348
male	urine	crp	bf_urin	u_met1370	outcome_model	0.645361	0.00118739	0.504941
male	urine	crp	bf_urin	u_met1370	mediator_model	0.972082	0.194126	0.81468
male	urine	il_6	bf_urin	u_met1370	outcome_model	0.931825	0.0234724	0.601216
male	urine	il_6	bf_urin	u_met1370	mediator_model	0.972082	0.194126	0.81468
male	urine	il_18	bf_urin	u_met1370	outcome_model	0.797358	0.0484341	0.684262
male	urine	il_18	bf_urin	u_met1370	mediator_model	0.972082	0.194126	0.81468
male	urine	adiponectin	bf_urin	u_met1370	outcome_model	1.11557	0.0406752	0.89782
male	urine	adiponectin	bf_urin	u_met1370	mediator_model	0.972082	0.194126	0.81468
male	urine	leptin	bf_urin	u_met1370	outcome_model	0.823628	0.21247	0.534555
male	urine	leptin	bf_urin	u_met1370	mediator_model	0.972082	0.194126	0.81468
male	urine	bp_systolic_urin	bf_urin	u_met1370	outcome_model	0.979232	0.132453	0.669438
male	urine	bp_systolic_urin	bf_urin	u_met1370	mediator_model	0.972082	0.194126	0.81468
male	urine	bp_diastolic_urin	bf_urin	u_met1370	outcome_model	0.783963	0.153523	0.594459
male	urine	bp_diastolic_urin	bf_urin	u_met1370	mediator_model	0.972082	0.194126	0.81468
male	urine	b_gluc	bf_urin	u_met1370	outcome_model	1.08736	0.0756899	0.912129
male	urine	b_gluc	bf_urin	u_met1370	mediator_model	0.972082	0.194126	0.81468
male	urine	b_hdl	bf_urin	u_met1370	outcome_model	1.13347	0.0595346	0.876747
male	urine	b_hdl	bf_urin	u_met1370	mediator_model	0.972082	0.194126	0.81468
male	urine	b_ldl	bf_urin	u_met1370	outcome_model	0.887983	0.00163499	0.726668
male	urine	b_ldl	bf_urin	u_met1370	mediator_model	0.972082	0.194126	0.81468
male	urine	b_trig	bf_urin	u_met1370	outcome_model	0.859682	0.0800424	0.715949
male	urine	b_trig	bf_urin	u_met1370	mediator_model	0.972082	0.194126	0.81468
male	urine	crp	bf_urin	u_met1392	outcome_model	0.654727	0.00612359	0.537088
male	urine	crp	bf_urin	u_met1392	mediator_model	0.921489	0.0174781	0.691663
male	urine	il_6	bf_urin	u_met1392	outcome_model	0.886077	0.0136416	0.598813
male	urine	il_6	bf_urin	u_met1392	mediator_model	0.921489	0.0174781	0.691663
male	urine	il_18	bf_urin	u_met1392	outcome_model	0.805362	0.0222239	0.687386
male	urine	il_18	bf_urin	u_met1392	mediator_model	0.921489	0.0174781	0.691663
male	urine	adiponectin	bf_urin	u_met1392	outcome_model	1.09296	0.0421453	0.856885
male	urine	adiponectin	bf_urin	u_met1392	mediator_model	0.921489	0.0174781	0.691663
male	urine	leptin	bf_urin	u_met1392	outcome_model	0.804315	0.244661	0.530672
male	urine	leptin	bf_urin	u_met1392	mediator_model	0.921489	0.0174781	0.691663
male	urine	bp_systolic_urin	bf_urin	u_met1392	outcome_model	0.987321	0.115426	0.677021
male	urine	bp_systolic_urin	bf_urin	u_met1392	mediator_model	0.921489	0.0174781	0.691663
male	urine	bp_diastolic_urin	bf_urin	u_met1392	outcome_model	0.820275	0.070081	0.618551
male	urine	bp_diastolic_urin	bf_urin	u_met1392	mediator_model	0.921489	0.0174781	0.691663
male	urine	b_gluc	bf_urin	u_met1392	outcome_model	1.07459	0.0389508	0.907317
male	urine	b_gluc	bf_urin	u_met1392	mediator_model	0.921489	0.0174781	0.691663
male	urine	b_hdl	bf_urin	u_met1392	outcome_model	1.09124	0.0108722	0.842413
male	urine	b_hdl	bf_urin	u_met1392	mediator_model	0.921489	0.0174781	0.691663
male	urine	b_ldl	bf_urin	u_met1392	outcome_model	0.887078	0.0136954	0.715224
male	urine	b_ldl	bf_urin	u_met1392	mediator_model	0.921489	0.0174781	0.691663
male	urine	b_trig	bf_urin	u_met1392	outcome_model	0.895797	0.0271737	0.73406
male	urine	b_trig	bf_urin	u_met1392	mediator_model	0.921489	0.0174781	0.691663
male	urine	crp	bf_urin	u_met1396	outcome_model	0.6587	0.00388371	0.536666
male	urine	crp	bf_urin	u_met1396	mediator_model	0.855708	0.143455	0.663933
male	urine	il_6	bf_urin	u_met1396	outcome_model	0.944502	0.0169644	0.630533
male	urine	il_6	bf_urin	u_met1396	mediator_model	0.855708	0.143455	0.663933
male	urine	il_18	bf_urin	u_met1396	outcome_model	0.80964	0.0214588	0.695359
male	urine	il_18	bf_urin	u_met1396	mediator_model	0.855708	0.143455	0.663933
male	urine	adiponectin	bf_urin	u_met1396	outcome_model	1.07953	0.0591628	0.858771
male	urine	adiponectin	bf_urin	u_met1396	mediator_model	0.855708	0.143455	0.663933
male	urine	leptin	bf_urin	u_met1396	outcome_model	0.756982	0.378593	0.457474
male	urine	leptin	bf_urin	u_met1396	mediator_model	0.855708	0.143455	0.663933
male	urine	bp_systolic_urin	bf_urin	u_met1396	outcome_model	0.987289	0.117565	0.68668
male	urine	bp_systolic_urin	bf_urin	u_met1396	mediator_model	0.855708	0.143455	0.663933
male	urine	bp_diastolic_urin	bf_urin	u_met1396	outcome_model	0.82141	0.0709037	0.601058
male	urine	bp_diastolic_urin	bf_urin	u_met1396	mediator_model	0.855708	0.143455	0.663933
male	urine	b_gluc	bf_urin	u_met1396	outcome_model	1.08595	0.0779386	0.91202
male	urine	b_gluc	bf_urin	u_met1396	mediator_model	0.855708	0.143455	0.663933
male	urine	b_hdl	bf_urin	u_met1396	outcome_model	1.06724	0.0264243	0.828395
male	urine	b_hdl	bf_urin	u_met1396	mediator_model	0.855708	0.143455	0.663933
male	urine	b_ldl	bf_urin	u_met1396	outcome_model	0.881095	0.013955	0.702938
male	urine	b_ldl	bf_urin	u_met1396	mediator_model	0.855708	0.143455	0.663933
male	urine	b_trig	bf_urin	u_met1396	outcome_model	0.87686	0.0220399	0.718066
male	urine	b_trig	bf_urin	u_met1396	mediator_model	0.855708	0.143455	0.663933
male	urine	crp	eggs	u_met588	outcome_model	0.622842	0.00869907	0.485084
male	urine	crp	eggs	u_met588	mediator_model	1.15997	0.0911194	0.941546
male	urine	il_6	eggs	u_met588	outcome_model	0.929656	0.0288128	0.622891
male	urine	il_6	eggs	u_met588	mediator_model	1.15997	0.0911194	0.941546
male	urine	il_18	eggs	u_met588	outcome_model	0.873686	0.00223281	0.739455
male	urine	il_18	eggs	u_met588	mediator_model	1.15997	0.0911194	0.941546
male	urine	adiponectin	eggs	u_met588	outcome_model	1.19567	0.0514918	0.995303
male	urine	adiponectin	eggs	u_met588	mediator_model	1.15997	0.0911194	0.941546
male	urine	leptin	eggs	u_met588	outcome_model	0.829048	0.291571	0.556255
male	urine	leptin	eggs	u_met588	mediator_model	1.15997	0.0911194	0.941546
male	urine	bp_systolic_urin	eggs	u_met588	outcome_model	0.98707	0.117332	0.671239
male	urine	bp_systolic_urin	eggs	u_met588	mediator_model	1.15997	0.0911194	0.941546
male	urine	bp_diastolic_urin	eggs	u_met588	outcome_model	0.799004	0.119313	0.570074
male	urine	bp_diastolic_urin	eggs	u_met588	mediator_model	1.15997	0.0911194	0.941546
male	urine	b_gluc	eggs	u_met588	outcome_model	1.05116	0.119539	0.874149
male	urine	b_gluc	eggs	u_met588	mediator_model	1.15997	0.0911194	0.941546
male	urine	b_hdl	eggs	u_met588	outcome_model	1.13502	0.152308	0.903145
male	urine	b_hdl	eggs	u_met588	mediator_model	1.15997	0.0911194	0.941546
male	urine	b_ldl	eggs	u_met588	outcome_model	0.917468	0.00333019	0.736342
male	urine	b_ldl	eggs	u_met588	mediator_model	1.15997	0.0911194	0.941546
male	urine	b_trig	eggs	u_met588	outcome_model	0.898772	0.0284725	0.741768
male	urine	b_trig	eggs	u_met588	mediator_model	1.15997	0.0911194	0.941546
male	urine	crp	eggs	u_met679	outcome_model	0.61754	0.0126778	0.484756
male	urine	crp	eggs	u_met679	mediator_model	1.13112	0.00551512	0.79698
male	urine	il_6	eggs	u_met679	outcome_model	0.930343	0.022215	0.617398
male	urine	il_6	eggs	u_met679	mediator_model	1.13112	0.00551512	0.79698
male	urine	il_18	eggs	u_met679	outcome_model	0.85257	0.0202474	0.73836
male	urine	il_18	eggs	u_met679	mediator_model	1.13112	0.00551512	0.79698
male	urine	adiponectin	eggs	u_met679	outcome_model	1.16131	0.0192692	0.948968
male	urine	adiponectin	eggs	u_met679	mediator_model	1.13112	0.00551512	0.79698
male	urine	leptin	eggs	u_met679	outcome_model	0.818919	0.30649	0.551736
male	urine	leptin	eggs	u_met679	mediator_model	1.13112	0.00551512	0.79698
male	urine	bp_systolic_urin	eggs	u_met679	outcome_model	1.00706	0.0891486	0.680549
male	urine	bp_systolic_urin	eggs	u_met679	mediator_model	1.13112	0.00551512	0.79698
male	urine	bp_diastolic_urin	eggs	u_met679	outcome_model	0.809395	0.0944055	0.577481
male	urine	bp_diastolic_urin	eggs	u_met679	mediator_model	1.13112	0.00551512	0.79698
male	urine	b_gluc	eggs	u_met679	outcome_model	1.08549	0.132638	0.898421
male	urine	b_gluc	eggs	u_met679	mediator_model	1.13112	0.00551512	0.79698
male	urine	b_hdl	eggs	u_met679	outcome_model	1.12884	0.133746	0.8997
male	urine	b_hdl	eggs	u_met679	mediator_model	1.13112	0.00551512	0.79698
male	urine	b_ldl	eggs	u_met679	outcome_model	0.897211	0.0197845	0.715477
male	urine	b_ldl	eggs	u_met679	mediator_model	1.13112	0.00551512	0.79698
male	urine	b_trig	eggs	u_met679	outcome_model	0.908248	0.0240345	0.751153
male	urine	b_trig	eggs	u_met679	mediator_model	1.13112	0.00551512	0.79698
male	urine	crp	gem	u_met563	outcome_model	0.685218	0.000202576	0.522738
male	urine	crp	gem	u_met563	mediator_model	0.942192	0.00265747	0.701373
male	urine	il_6	gem	u_met563	outcome_model	0.942502	0.00177625	0.614054
male	urine	il_6	gem	u_met563	mediator_model	0.942192	0.00265747	0.701373
male	urine	il_18	gem	u_met563	outcome_model	0.823581	0.0122502	0.708901
male	urine	il_18	gem	u_met563	mediator_model	0.942192	0.00265747	0.701373
male	urine	adiponectin	gem	u_met563	outcome_model	1.09111	0.0270656	0.879488
male	urine	adiponectin	gem	u_met563	mediator_model	0.942192	0.00265747	0.701373
male	urine	leptin	gem	u_met563	outcome_model	0.821598	0.25919	0.546116
male	urine	leptin	gem	u_met563	mediator_model	0.942192	0.00265747	0.701373
male	urine	bp_systolic_urin	gem	u_met563	outcome_model	1.00716	0.0908433	0.716661
male	urine	bp_systolic_urin	gem	u_met563	mediator_model	0.942192	0.00265747	0.701373
male	urine	bp_diastolic_urin	gem	u_met563	outcome_model	0.871388	0.0155529	0.667933
male	urine	bp_diastolic_urin	gem	u_met563	mediator_model	0.942192	0.00265747	0.701373
male	urine	b_gluc	gem	u_met563	outcome_model	1.04123	0.1321	0.845225
male	urine	b_gluc	gem	u_met563	mediator_model	0.942192	0.00265747	0.701373
male	urine	b_hdl	gem	u_met563	outcome_model	1.03542	0.000350211	0.832382
male	urine	b_hdl	gem	u_met563	mediator_model	0.942192	0.00265747	0.701373
male	urine	b_ldl	gem	u_met563	outcome_model	0.953926	0.0428775	0.737536
male	urine	b_ldl	gem	u_met563	mediator_model	0.942192	0.00265747	0.701373
male	urine	b_trig	gem	u_met563	outcome_model	1.03569	0.0177637	0.841803
male	urine	b_trig	gem	u_met563	mediator_model	0.942192	0.00265747	0.701373
male	urine	crp	gem	u_met351	outcome_model	0.619677	0.0150809	0.488337
male	urine	crp	gem	u_met351	mediator_model	1.15373	0.00254718	0.961668
male	urine	il_6	gem	u_met351	outcome_model	0.860372	0.0450973	0.573695
male	urine	il_6	gem	u_met351	mediator_model	1.15373	0.00254718	0.961668
male	urine	il_18	gem	u_met351	outcome_model	0.832119	0.00801528	0.690154
male	urine	il_18	gem	u_met351	mediator_model	1.15373	0.00254718	0.961668
male	urine	adiponectin	gem	u_met351	outcome_model	1.13996	0.000129524	0.917481
male	urine	adiponectin	gem	u_met351	mediator_model	1.15373	0.00254718	0.961668
male	urine	leptin	gem	u_met351	outcome_model	0.800759	0.32187	0.547285
male	urine	leptin	gem	u_met351	mediator_model	1.15373	0.00254718	0.961668
male	urine	bp_systolic_urin	gem	u_met351	outcome_model	1.10133	0.00520075	0.785565
male	urine	bp_systolic_urin	gem	u_met351	mediator_model	1.15373	0.00254718	0.961668
male	urine	bp_diastolic_urin	gem	u_met351	outcome_model	0.880259	0.00731519	0.67273
male	urine	bp_diastolic_urin	gem	u_met351	mediator_model	1.15373	0.00254718	0.961668
male	urine	b_gluc	gem	u_met351	outcome_model	1.03831	0.028316	0.821614
male	urine	b_gluc	gem	u_met351	mediator_model	1.15373	0.00254718	0.961668
male	urine	b_hdl	gem	u_met351	outcome_model	1.08256	0.033764	0.842898
male	urine	b_hdl	gem	u_met351	mediator_model	1.15373	0.00254718	0.961668
male	urine	b_ldl	gem	u_met351	outcome_model	0.96498	0.0308251	0.712978
male	urine	b_ldl	gem	u_met351	mediator_model	1.15373	0.00254718	0.961668
male	urine	b_trig	gem	u_met351	outcome_model	1.10067	0.00752111	0.893078
male	urine	b_trig	gem	u_met351	mediator_model	1.15373	0.00254718	0.961668
male	urine	crp	gem	u_met975	outcome_model	0.609242	0.0254609	0.482005
male	urine	crp	gem	u_met975	mediator_model	1.16055	0.0105953	0.984962
male	urine	il_6	gem	u_met975	outcome_model	0.901109	0.00185741	0.605724
male	urine	il_6	gem	u_met975	mediator_model	1.16055	0.0105953	0.984962
male	urine	il_18	gem	u_met975	outcome_model	0.789226	0.0731041	0.68099
male	urine	il_18	gem	u_met975	mediator_model	1.16055	0.0105953	0.984962
male	urine	adiponectin	gem	u_met975	outcome_model	1.16968	0.00373503	0.964324
male	urine	adiponectin	gem	u_met975	mediator_model	1.16055	0.0105953	0.984962
male	urine	leptin	gem	u_met975	outcome_model	0.806138	0.314761	0.568625
male	urine	leptin	gem	u_met975	mediator_model	1.16055	0.0105953	0.984962
male	urine	bp_systolic_urin	gem	u_met975	outcome_model	0.947621	0.202318	0.657199
male	urine	bp_systolic_urin	gem	u_met975	mediator_model	1.16055	0.0105953	0.984962
male	urine	bp_diastolic_urin	gem	u_met975	outcome_model	0.853618	0.0375258	0.664435
male	urine	bp_diastolic_urin	gem	u_met975	mediator_model	1.16055	0.0105953	0.984962
male	urine	b_gluc	gem	u_met975	outcome_model	1.11185	0.0978302	0.868327
male	urine	b_gluc	gem	u_met975	mediator_model	1.16055	0.0105953	0.984962
male	urine	b_hdl	gem	u_met975	outcome_model	1.13977	0.0448244	0.89088
male	urine	b_hdl	gem	u_met975	mediator_model	1.16055	0.0105953	0.984962
male	urine	b_ldl	gem	u_met975	outcome_model	0.94091	0.063912	0.74395
male	urine	b_ldl	gem	u_met975	mediator_model	1.16055	0.0105953	0.984962
male	urine	b_trig	gem	u_met975	outcome_model	1.04358	0.0134224	0.846672
male	urine	b_trig	gem	u_met975	mediator_model	1.16055	0.0105953	0.984962
female	urine	crp	meat_other	u_met935	outcome_model	0.625818	0.0550946	0.51398
female	urine	crp	meat_other	u_met935	mediator_model	0.908646	0.012741	0.706414
female	urine	il_6	meat_other	u_met935	outcome_model	1.20919	0.00312587	0.575696
female	urine	il_6	meat_other	u_met935	mediator_model	0.908646	0.012741	0.706414
female	urine	il_18	meat_other	u_met935	outcome_model	1.01186	0.00594695	0.717647
female	urine	il_18	meat_other	u_met935	mediator_model	0.908646	0.012741	0.706414
female	urine	adiponectin	meat_other	u_met935	outcome_model	1.01419	0.0131843	0.755193
female	urine	adiponectin	meat_other	u_met935	mediator_model	0.908646	0.012741	0.706414
female	urine	leptin	meat_other	u_met935	outcome_model	0.712076	0.256246	0.550843
female	urine	leptin	meat_other	u_met935	mediator_model	0.908646	0.012741	0.706414
female	urine	bp_systolic_urin	meat_other	u_met935	outcome_model	0.915321	0.0317988	0.722537
female	urine	bp_systolic_urin	meat_other	u_met935	mediator_model	0.908646	0.012741	0.706414
female	urine	bp_diastolic_urin	meat_other	u_met935	outcome_model	0.847449	2.24187e-06	0.680048
female	urine	bp_diastolic_urin	meat_other	u_met935	mediator_model	0.908646	0.012741	0.706414
female	urine	b_gluc	meat_other	u_met935	outcome_model	0.908246	0.000871012	0.69559
female	urine	b_gluc	meat_other	u_met935	mediator_model	0.908646	0.012741	0.706414
female	urine	b_hdl	meat_other	u_met935	outcome_model	1.04816	0.0970811	0.754702
female	urine	b_hdl	meat_other	u_met935	mediator_model	0.908646	0.012741	0.706414
female	urine	b_ldl	meat_other	u_met935	outcome_model	0.883922	0.00943796	0.639394
female	urine	b_ldl	meat_other	u_met935	mediator_model	0.908646	0.012741	0.706414
female	urine	b_trig	meat_other	u_met935	outcome_model	0.808239	0.00531628	0.690806
female	urine	b_trig	meat_other	u_met935	mediator_model	0.908646	0.012741	0.706414
