# Supplementary material for: Replication and mediation of the association between the metabolome and clinical markers of metabolic health in an adolescent cohort study
Source: Sci Rep. 2023 Feb 25;13:3296. doi: 10.1038/s41598-023-30231-9 (PMC9968318; doi:10.1038/s41598-023-30231-9)
Supplement: Supplementary file 7 — Supplementary Information 7. [file 41598_2023_30231_MOESM7_ESM.xlsx]

## Sheet: Sheet1
specimen	sex	outcome	exposure	biochemical	super_pathway	sub_pathway	estimate_acme	conf.low_acme	conf.high_acme	p.value_acme	estimate_ade	conf.low_ade	conf.high_ade	p.value_ade	estimate_toteff	conf.low_toteff	conf.high_toteff	p.value_toteff	estimate_propmed	conf.low_propmed	conf.high_propmed	p.value_propmed
urine	male	CRP	bmi_urin	5-dodecenoylcarnitine (C12:1)	Lipid	Fatty Acid Metabolism (Acyl Carnitine, Monounsaturated)	-0.033084	-0.13407	0.0346947	0.38	0.53933	0.287052	0.787006	0	0.506246	0.254249	0.747421	0	-0.0502723	-0.330795	0.0687334	0.38
urine	male	IL6	bmi_urin	5-dodecenoylcarnitine (C12:1)	Lipid	Fatty Acid Metabolism (Acyl Carnitine, Monounsaturated)	-0.0398192	-0.141706	0.0306958	0.29	0.223486	-0.0219813	0.481495	0.086	0.183667	-0.0527577	0.44712	0.162	-0.138468	-2.79306	2.60599	0.412
urine	male	IL18	bmi_urin	5-dodecenoylcarnitine (C12:1)	Lipid	Fatty Acid Metabolism (Acyl Carnitine, Monounsaturated)	0.005204	-0.0749867	0.0959298	0.896	-0.0664182	-0.33653	0.18781	0.638	-0.0612142	-0.326211	0.181574	0.65	-0.00449975	-5.07117	4.02205	0.978
urine	male	Adiponectin	bmi_urin	5-dodecenoylcarnitine (C12:1)	Lipid	Fatty Acid Metabolism (Acyl Carnitine, Monounsaturated)	-0.00296546	-0.0712711	0.0619999	0.93	-0.276998	-0.493271	-0.0537692	0.02	-0.279963	-0.498254	-0.0618108	0.02	0.00536864	-0.325174	0.326062	0.93
urine	male	Leptin	bmi_urin	5-dodecenoylcarnitine (C12:1)	Lipid	Fatty Acid Metabolism (Acyl Carnitine, Monounsaturated)	-0.0037497	-0.0841258	0.0778503	0.89	0.293865	0.0542755	0.546217	0.028	0.290115	0.0571719	0.527907	0.02	-0.0108175	-0.445241	0.379396	0.894
urine	male	Systolic Blood Pressure	bmi_urin	5-dodecenoylcarnitine (C12:1)	Lipid	Fatty Acid Metabolism (Acyl Carnitine, Monounsaturated)	-0.0389053	-0.13711	0.0323471	0.316	0.180408	-0.0942625	0.45466	0.21	0.141503	-0.128472	0.406667	0.332	-0.132287	-3.8887	4.23201	0.56
urine	male	Diastolic Blood Pressure	bmi_urin	5-dodecenoylcarnitine (C12:1)	Lipid	Fatty Acid Metabolism (Acyl Carnitine, Monounsaturated)	0.0309756	-0.0454338	0.131185	0.4	0.0589202	-0.204764	0.335458	0.658	0.0898958	-0.166115	0.364084	0.504	0.109297	-2.7581	3.35842	0.636
urine	male	Glucose	bmi_urin	5-dodecenoylcarnitine (C12:1)	Lipid	Fatty Acid Metabolism (Acyl Carnitine, Monounsaturated)	0.0134934	-0.0662106	0.103259	0.7	-0.00933118	-0.266738	0.234065	0.968	0.00416219	-0.248009	0.243992	0.932	0.00491705	-5.19185	3.80828	0.976
urine	male	HDL	bmi_urin	5-dodecenoylcarnitine (C12:1)	Lipid	Fatty Acid Metabolism (Acyl Carnitine, Monounsaturated)	-0.0122073	-0.100236	0.0597336	0.764	-0.283387	-0.517765	-0.057393	0.018	-0.295594	-0.525428	-0.0748531	0.008	0.0283876	-0.266142	0.412572	0.764
urine	male	LDL	bmi_urin	5-dodecenoylcarnitine (C12:1)	Lipid	Fatty Acid Metabolism (Acyl Carnitine, Monounsaturated)	0.0340339	-0.037432	0.138603	0.328	0.0741692	-0.186382	0.324514	0.546	0.108203	-0.142459	0.347718	0.382	0.152552	-2.83931	2.98904	0.566
urine	male	Triglycerides	bmi_urin	5-dodecenoylcarnitine (C12:1)	Lipid	Fatty Acid Metabolism (Acyl Carnitine, Monounsaturated)	0.0144933	-0.0700849	0.113476	0.752	0.258147	-0.0093314	0.532203	0.058	0.27264	0.016503	0.540067	0.028	0.0385544	-0.531902	0.751742	0.76
urine	male	CRP	bmi_urin	7-hydroxyindole sulfate	Amino Acid	Tryptophan Metabolism	0.0176398	-0.0286406	0.0901638	0.502	0.492447	0.258728	0.735398	0	0.510087	0.289071	0.754302	0	0.023548	-0.0624205	0.182485	0.502
urine	male	IL6	bmi_urin	7-hydroxyindole sulfate	Amino Acid	Tryptophan Metabolism	0.0146201	-0.0400942	0.0786937	0.582	0.175045	-0.0629781	0.427954	0.184	0.189665	-0.0502298	0.435578	0.146	0.0435765	-1.02384	1.16018	0.636
urine	male	IL18	bmi_urin	7-hydroxyindole sulfate	Amino Acid	Tryptophan Metabolism	-0.0113762	-0.0774556	0.0322028	0.682	-0.0529191	-0.301131	0.200279	0.68	-0.0642953	-0.318428	0.190171	0.604	0.0179798	-1.51161	2.67208	0.85
urine	male	Adiponectin	bmi_urin	7-hydroxyindole sulfate	Amino Acid	Tryptophan Metabolism	0.00191616	-0.0549153	0.0509652	0.914	-0.282126	-0.497428	-0.0600252	0.016	-0.28021	-0.505713	-0.0622625	0.018	-0.00249488	-0.300466	0.206403	0.916
urine	male	Leptin	bmi_urin	7-hydroxyindole sulfate	Amino Acid	Tryptophan Metabolism	-0.0160796	-0.0800237	0.0286532	0.48	0.307402	0.088669	0.546538	0.008	0.291322	0.0692526	0.520658	0.012	-0.0383462	-0.594986	0.113783	0.488
urine	male	Systolic Blood Pressure	bmi_urin	7-hydroxyindole sulfate	Amino Acid	Tryptophan Metabolism	0.0070501	-0.0507633	0.0735736	0.784	0.129122	-0.117502	0.392659	0.322	0.136172	-0.114796	0.403939	0.3	0.0159397	-1.39886	1.12398	0.824
urine	male	Diastolic Blood Pressure	bmi_urin	7-hydroxyindole sulfate	Amino Acid	Tryptophan Metabolism	-7.2733e-05	-0.0524158	0.0526414	0.99	0.0975138	-0.156645	0.358431	0.468	0.0974411	-0.159721	0.358304	0.46	0.00150993	-1.33171	1.53727	0.97
urine	male	Glucose	bmi_urin	7-hydroxyindole sulfate	Amino Acid	Tryptophan Metabolism	-0.001797	-0.0566493	0.0560309	0.908	0.00443991	-0.241375	0.257505	0.96	0.00264291	-0.240043	0.253459	0.986	2.65957e-05	-2.1544	1.7505	0.998
urine	male	HDL	bmi_urin	7-hydroxyindole sulfate	Amino Acid	Tryptophan Metabolism	-0.0110354	-0.0737898	0.0314775	0.68	-0.277404	-0.510983	-0.0318952	0.026	-0.28844	-0.519684	-0.046447	0.016	0.0192477	-0.166341	0.340041	0.68
urine	male	LDL	bmi_urin	7-hydroxyindole sulfate	Amino Acid	Tryptophan Metabolism	0.00231322	-0.0491676	0.0686026	0.954	0.111957	-0.127661	0.36019	0.38	0.114271	-0.127186	0.369851	0.356	0.00896713	-1.23051	1.31422	0.914
urine	male	Triglycerides	bmi_urin	7-hydroxyindole sulfate	Amino Acid	Tryptophan Metabolism	-0.0424457	-0.146054	0.0269417	0.278	0.313677	0.0481095	0.568421	0.018	0.271231	0.000313613	0.534045	0.05	-0.123624	-1.86604	0.263005	0.32
urine	male	CRP	bmi_urin	decanoylcarnitine (C10)	Lipid	Fatty Acid Metabolism (Acyl Carnitine, Medium Chain)	-0.0351906	-0.118624	0.0182256	0.266	0.534514	0.305507	0.765174	0	0.499323	0.264998	0.739999	0	-0.0588929	-0.30644	0.0343913	0.266
urine	male	IL6	bmi_urin	decanoylcarnitine (C10)	Lipid	Fatty Acid Metabolism (Acyl Carnitine, Medium Chain)	-0.0338966	-0.124124	0.0201842	0.258	0.22004	-0.0285354	0.478466	0.09	0.186144	-0.0624834	0.437751	0.166	-0.105648	-1.86579	1.64709	0.412
urine	male	IL18	bmi_urin	decanoylcarnitine (C10)	Lipid	Fatty Acid Metabolism (Acyl Carnitine, Medium Chain)	0.00440162	-0.0580642	0.0656794	0.856	-0.071104	-0.344441	0.186508	0.606	-0.0667024	-0.337495	0.178377	0.618	-0.00182246	-2.1573	1.90987	0.982
urine	male	Adiponectin	bmi_urin	decanoylcarnitine (C10)	Lipid	Fatty Acid Metabolism (Acyl Carnitine, Medium Chain)	0.000981871	-0.050275	0.0555502	0.964	-0.281071	-0.505194	-0.0573046	0.01	-0.280089	-0.492853	-0.0608821	0.008	-0.00150468	-0.278288	0.253573	0.96
urine	male	Leptin	bmi_urin	decanoylcarnitine (C10)	Lipid	Fatty Acid Metabolism (Acyl Carnitine, Medium Chain)	-0.00108867	-0.0586807	0.0552117	0.936	0.286682	0.0517246	0.517413	0.022	0.285594	0.0446628	0.514857	0.026	-0.00310849	-0.345892	0.273336	0.942
urine	male	Systolic Blood Pressure	bmi_urin	decanoylcarnitine (C10)	Lipid	Fatty Acid Metabolism (Acyl Carnitine, Medium Chain)	-0.00456648	-0.0690004	0.0571605	0.87	0.146144	-0.112189	0.434599	0.296	0.141577	-0.121143	0.410176	0.306	-0.00922128	-1.44747	1.20856	0.916
urine	male	Diastolic Blood Pressure	bmi_urin	decanoylcarnitine (C10)	Lipid	Fatty Acid Metabolism (Acyl Carnitine, Medium Chain)	0.0362364	-0.0212486	0.124001	0.258	0.0655197	-0.19312	0.322432	0.608	0.101756	-0.168008	0.369171	0.416	0.150127	-2.20625	3.86867	0.542
urine	male	Glucose	bmi_urin	decanoylcarnitine (C10)	Lipid	Fatty Acid Metabolism (Acyl Carnitine, Medium Chain)	0.00160725	-0.0601793	0.0654808	0.932	0.00422738	-0.257466	0.256134	0.972	0.00583463	-0.256624	0.252131	0.966	0.00138633	-2.86872	3.03578	0.986
urine	male	HDL	bmi_urin	decanoylcarnitine (C10)	Lipid	Fatty Acid Metabolism (Acyl Carnitine, Medium Chain)	0.00610585	-0.0504177	0.0671316	0.788	-0.294439	-0.545097	-0.0477139	0.016	-0.288334	-0.5243	-0.0374197	0.016	-0.00909343	-0.476002	0.238021	0.8
urine	male	LDL	bmi_urin	decanoylcarnitine (C10)	Lipid	Fatty Acid Metabolism (Acyl Carnitine, Medium Chain)	0.00440991	-0.0516054	0.0599195	0.842	0.102968	-0.16696	0.379099	0.456	0.107378	-0.154254	0.382984	0.454	0.00597205	-1.33358	1.4083	0.944
urine	male	Triglycerides	bmi_urin	decanoylcarnitine (C10)	Lipid	Fatty Acid Metabolism (Acyl Carnitine, Medium Chain)	0.00387624	-0.0580128	0.071349	0.9	0.273109	-0.00965217	0.540207	0.054	0.276985	-0.000646272	0.535468	0.052	0.00686617	-0.309537	0.503664	0.896
urine	male	CRP	bmi_urin	formiminoglutamate	Amino Acid	Histidine Metabolism	-0.040737	-0.149916	0.0494309	0.346	0.547264	0.282948	0.789538	0	0.506527	0.251902	0.738548	0	-0.070937	-0.359761	0.0992592	0.346
urine	male	IL6	bmi_urin	formiminoglutamate	Amino Acid	Histidine Metabolism	-0.0590204	-0.171222	0.0278974	0.172	0.24507	-0.00412043	0.500125	0.058	0.186049	-0.0644608	0.421358	0.15	-0.220766	-2.95748	2.25316	0.306
urine	male	IL18	bmi_urin	formiminoglutamate	Amino Acid	Histidine Metabolism	-0.0211244	-0.122236	0.0756123	0.624	-0.0435369	-0.325578	0.214032	0.79	-0.0646613	-0.318798	0.190836	0.642	0.076414	-3.57437	4.48509	0.802
urine	male	Adiponectin	bmi_urin	formiminoglutamate	Amino Acid	Histidine Metabolism	-0.0650161	-0.169588	0.00610756	0.084	-0.219234	-0.459934	0.00863968	0.062	-0.28425	-0.516963	-0.054891	0.012	0.21535	-0.0380081	1.0121	0.092
urine	male	Leptin	bmi_urin	formiminoglutamate	Amino Acid	Histidine Metabolism	-0.0788416	-0.19524	0.000849072	0.054	0.364039	0.128439	0.598204	0.008	0.285197	0.0509244	0.516032	0.024	-0.255423	-1.71994	0.0209684	0.074
urine	male	Systolic Blood Pressure	bmi_urin	formiminoglutamate	Amino Acid	Histidine Metabolism	-0.0191795	-0.118968	0.0733511	0.684	0.159261	-0.135722	0.44105	0.282	0.140082	-0.134428	0.423569	0.288	-0.0881821	-3.20997	3.20017	0.74
urine	male	Diastolic Blood Pressure	bmi_urin	formiminoglutamate	Amino Acid	Histidine Metabolism	-0.057884	-0.175135	0.028608	0.204	0.158885	-0.0948398	0.420247	0.206	0.101001	-0.15258	0.354783	0.454	-0.222396	-4.75214	7.03712	0.586
urine	male	Glucose	bmi_urin	formiminoglutamate	Amino Acid	Histidine Metabolism	-0.0264602	-0.132611	0.0673972	0.558	0.0257796	-0.235964	0.268205	0.84	-0.000680647	-0.250567	0.238551	0.97	-0.000741797	-6.97268	3.89037	0.996
urine	male	HDL	bmi_urin	formiminoglutamate	Amino Acid	Histidine Metabolism	-0.0751318	-0.186861	0.00232027	0.058	-0.220918	-0.481165	0.00438859	0.056	-0.296049	-0.546834	-0.0758963	0.008	0.239306	-0.0168307	0.955329	0.066
urine	male	LDL	bmi_urin	formiminoglutamate	Amino Acid	Histidine Metabolism	0.0190499	-0.0779043	0.127968	0.672	0.0867292	-0.183881	0.362461	0.534	0.105779	-0.143639	0.37359	0.394	0.0423543	-3.86672	3.63358	0.858
urine	male	Triglycerides	bmi_urin	formiminoglutamate	Amino Acid	Histidine Metabolism	0.0369447	-0.0571826	0.150371	0.45	0.236455	-0.0503788	0.543725	0.116	0.2734	0.00036313	0.555348	0.05	0.110612	-0.404699	1.12615	0.484
urine	male	CRP	bmi_urin	glucuronide of C10H18O2 (12)*	Partially Characterized Molecules	Partially Characterized Molecules	-0.0339933	-0.125054	0.0306983	0.332	0.533096	0.283265	0.793375	0	0.499103	0.243526	0.741712	0	-0.0568796	-0.308499	0.0712116	0.332
urine	male	IL6	bmi_urin	glucuronide of C10H18O2 (12)*	Partially Characterized Molecules	Partially Characterized Molecules	-0.071184	-0.197288	0.0029438	0.068	0.258845	0.0196773	0.50344	0.038	0.187661	-0.058901	0.442613	0.118	-0.301938	-3.96536	2.44943	0.178
urine	male	IL18	bmi_urin	glucuronide of C10H18O2 (12)*	Partially Characterized Molecules	Partially Characterized Molecules	-0.00615159	-0.0938324	0.0765789	0.836	-0.0628721	-0.322531	0.188278	0.66	-0.0690237	-0.312603	0.18475	0.616	0.0266228	-2.8747	2.68465	0.904
urine	male	Adiponectin	bmi_urin	glucuronide of C10H18O2 (12)*	Partially Characterized Molecules	Partially Characterized Molecules	0.0336095	-0.030255	0.118211	0.298	-0.315922	-0.535378	-0.0885904	0.004	-0.282312	-0.496368	-0.0514146	0.01	-0.104483	-0.889837	0.120399	0.304
urine	male	Leptin	bmi_urin	glucuronide of C10H18O2 (12)*	Partially Characterized Molecules	Partially Characterized Molecules	-0.0468111	-0.14889	0.0185296	0.198	0.336054	0.0975259	0.581623	0.01	0.289243	0.0478303	0.52813	0.022	-0.125933	-1.09881	0.0944387	0.216
urine	male	Systolic Blood Pressure	bmi_urin	glucuronide of C10H18O2 (12)*	Partially Characterized Molecules	Partially Characterized Molecules	-0.0244818	-0.11937	0.0526322	0.578	0.174407	-0.107791	0.432698	0.192	0.149925	-0.126795	0.411553	0.248	-0.0840613	-3.26578	2.64926	0.674
urine	male	Diastolic Blood Pressure	bmi_urin	glucuronide of C10H18O2 (12)*	Partially Characterized Molecules	Partially Characterized Molecules	0.0162827	-0.0660451	0.112612	0.682	0.0819507	-0.189745	0.346618	0.53	0.0982334	-0.168868	0.341776	0.418	0.0558598	-2.26338	3.81049	0.804
urine	male	Glucose	bmi_urin	glucuronide of C10H18O2 (12)*	Partially Characterized Molecules	Partially Characterized Molecules	0.0627863	-0.0153358	0.18583	0.118	-0.0517863	-0.304271	0.186147	0.72	0.011	-0.25553	0.24855	0.922	0.0945005	-6.27433	7.1952	0.912
urine	male	HDL	bmi_urin	glucuronide of C10H18O2 (12)*	Partially Characterized Molecules	Partially Characterized Molecules	0.0369443	-0.0276252	0.129413	0.282	-0.321344	-0.545823	-0.0800213	0.002	-0.2844	-0.497206	-0.0490937	0.012	-0.108507	-0.852859	0.148809	0.294
urine	male	LDL	bmi_urin	glucuronide of C10H18O2 (12)*	Partially Characterized Molecules	Partially Characterized Molecules	0.053235	-0.0206875	0.159399	0.186	0.051923	-0.200498	0.299276	0.688	0.105158	-0.147686	0.356382	0.428	0.239522	-3.54756	4.84738	0.506
urine	male	Triglycerides	bmi_urin	glucuronide of C10H18O2 (12)*	Partially Characterized Molecules	Partially Characterized Molecules	0.00304146	-0.0780154	0.0896599	0.924	0.269151	-0.00705882	0.543664	0.056	0.272193	0.00365588	0.529663	0.046	0.00859712	-0.574876	0.629561	0.922
urine	male	CRP	bmi_urin	guanidinosuccinate	Amino Acid	Guanidino and Acetamido Metabolism	0.0621058	-0.0273406	0.172334	0.182	0.43709	0.199529	0.660252	0.002	0.499195	0.248892	0.756536	0	0.113561	-0.0772358	0.349168	0.182
urine	male	IL6	bmi_urin	guanidinosuccinate	Amino Acid	Guanidino and Acetamido Metabolism	0.0523028	-0.0235141	0.152423	0.184	0.132991	-0.108066	0.369546	0.276	0.185294	-0.0577049	0.433311	0.152	0.23697	-1.93838	1.82691	0.26
urine	male	IL18	bmi_urin	guanidinosuccinate	Amino Acid	Guanidino and Acetamido Metabolism	0.044043	-0.0188214	0.139384	0.24	-0.114349	-0.364488	0.138732	0.36	-0.0703055	-0.333881	0.184451	0.58	-0.096149	-5.7815	5.7454	0.756
urine	male	Adiponectin	bmi_urin	guanidinosuccinate	Amino Acid	Guanidino and Acetamido Metabolism	-0.00862661	-0.0726914	0.034049	0.71	-0.273874	-0.497795	-0.0496083	0.014	-0.282501	-0.498023	-0.0626743	0.01	0.01863	-0.193588	0.31567	0.712
urine	male	Leptin	bmi_urin	guanidinosuccinate	Amino Acid	Guanidino and Acetamido Metabolism	0.0509591	-0.0182004	0.157737	0.162	0.240938	0.00373583	0.464065	0.048	0.291897	0.0554901	0.533887	0.022	0.156163	-0.14058	0.723811	0.176
urine	male	Systolic Blood Pressure	bmi_urin	guanidinosuccinate	Amino Acid	Guanidino and Acetamido Metabolism	-0.00714	-0.0791269	0.0533892	0.826	0.148652	-0.0913446	0.42356	0.258	0.141512	-0.0989968	0.419791	0.298	-0.00756651	-1.64615	1.50345	0.912
urine	male	Diastolic Blood Pressure	bmi_urin	guanidinosuccinate	Amino Acid	Guanidino and Acetamido Metabolism	0.000222361	-0.0656607	0.0622422	0.98	0.100907	-0.149219	0.350112	0.438	0.101129	-0.152293	0.355819	0.45	0.000432169	-2.74192	1.4757	0.986
urine	male	Glucose	bmi_urin	guanidinosuccinate	Amino Acid	Guanidino and Acetamido Metabolism	0.026702	-0.021866	0.10265	0.364	-0.012787	-0.26322	0.239351	0.97	0.013915	-0.244868	0.264546	0.882	0.0172221	-4.12434	2.72986	0.914
urine	male	HDL	bmi_urin	guanidinosuccinate	Amino Acid	Guanidino and Acetamido Metabolism	0.0241881	-0.0186692	0.0977281	0.392	-0.318886	-0.554247	-0.0916875	0.006	-0.294698	-0.531331	-0.0533199	0.01	-0.0559602	-0.737759	0.0876278	0.398
urine	male	LDL	bmi_urin	guanidinosuccinate	Amino Acid	Guanidino and Acetamido Metabolism	0.0205585	-0.030258	0.103377	0.47	0.0867573	-0.173715	0.330305	0.51	0.107316	-0.141721	0.356722	0.406	0.0658914	-1.66425	1.86737	0.656
urine	male	Triglycerides	bmi_urin	guanidinosuccinate	Amino Acid	Guanidino and Acetamido Metabolism	0.0232494	-0.0319553	0.110125	0.45	0.245286	-0.0104769	0.497565	0.064	0.268536	0.00778343	0.524644	0.046	0.0628633	-0.284097	0.66048	0.464
urine	male	CRP	bmi_urin	isobutyrylglycine (C4)	Amino Acid	Leucine, Isoleucine and Valine Metabolism	0.00886373	-0.0355384	0.0783519	0.704	0.498397	0.242468	0.750549	0	0.507261	0.240175	0.756178	0	0.00743696	-0.0777278	0.139258	0.704
urine	male	IL6	bmi_urin	isobutyrylglycine (C4)	Amino Acid	Leucine, Isoleucine and Valine Metabolism	0.0236181	-0.030238	0.105337	0.458	0.161726	-0.0662376	0.407026	0.18	0.185344	-0.0503092	0.445281	0.142	0.0828075	-0.861418	1.36857	0.512
urine	male	IL18	bmi_urin	isobutyrylglycine (C4)	Amino Acid	Leucine, Isoleucine and Valine Metabolism	0.00965323	-0.033761	0.0710742	0.664	-0.0741361	-0.323081	0.183069	0.554	-0.0644829	-0.323655	0.19678	0.624	-0.00587913	-2.45192	2.06239	0.924
urine	male	Adiponectin	bmi_urin	isobutyrylglycine (C4)	Amino Acid	Leucine, Isoleucine and Valine Metabolism	0.00795167	-0.0277365	0.0595329	0.696	-0.290602	-0.494341	-0.0737265	0.006	-0.282651	-0.492629	-0.0709051	0.008	-0.0158427	-0.331324	0.143149	0.704
urine	male	Leptin	bmi_urin	isobutyrylglycine (C4)	Amino Acid	Leucine, Isoleucine and Valine Metabolism	0.0191349	-0.0322811	0.0928122	0.51	0.268344	0.0260982	0.487874	0.026	0.287479	0.0516374	0.51816	0.022	0.0510614	-0.164304	0.509479	0.5
urine	male	Systolic Blood Pressure	bmi_urin	isobutyrylglycine (C4)	Amino Acid	Leucine, Isoleucine and Valine Metabolism	0.00201464	-0.0422075	0.0490386	0.924	0.140481	-0.130482	0.411325	0.294	0.142496	-0.123222	0.420623	0.298	0.00488628	-0.778484	1.06048	0.906
urine	male	Diastolic Blood Pressure	bmi_urin	isobutyrylglycine (C4)	Amino Acid	Leucine, Isoleucine and Valine Metabolism	0.00246949	-0.0393107	0.0548284	0.966	0.0936518	-0.155224	0.324717	0.48	0.0961212	-0.149247	0.330849	0.462	0.00234862	-1.37501	1.52043	0.964
urine	male	Glucose	bmi_urin	isobutyrylglycine (C4)	Amino Acid	Leucine, Isoleucine and Valine Metabolism	-0.013914	-0.0874931	0.0330383	0.622	0.0247373	-0.220192	0.268671	0.828	0.0108233	-0.228222	0.258024	0.93	0.0055543	-2.53767	2.50857	0.96
urine	male	HDL	bmi_urin	isobutyrylglycine (C4)	Amino Acid	Leucine, Isoleucine and Valine Metabolism	0.00772027	-0.0311951	0.0595634	0.714	-0.296428	-0.527129	-0.0698776	0.01	-0.288708	-0.517696	-0.0540493	0.012	-0.0140944	-0.381529	0.159967	0.722
urine	male	LDL	bmi_urin	isobutyrylglycine (C4)	Amino Acid	Leucine, Isoleucine and Valine Metabolism	0.0250691	-0.0421964	0.11387	0.49	0.0788436	-0.153883	0.328388	0.53	0.103913	-0.142901	0.365641	0.42	0.116917	-2.76471	2.46989	0.63
urine	male	Triglycerides	bmi_urin	isobutyrylglycine (C4)	Amino Acid	Leucine, Isoleucine and Valine Metabolism	0.0150532	-0.0357567	0.093492	0.63	0.251501	-0.00178582	0.529838	0.056	0.266554	0.0105154	0.551785	0.044	0.0330244	-0.226197	0.629181	0.622
urine	male	CRP	bmi_urin	isovalerylglycine	Amino Acid	Leucine, Isoleucine and Valine Metabolism	0.00931186	-0.0312919	0.062835	0.702	0.495046	0.237184	0.746456	0	0.504358	0.242474	0.757719	0	0.00845317	-0.0733895	0.130637	0.702
urine	male	IL6	bmi_urin	isovalerylglycine	Amino Acid	Leucine, Isoleucine and Valine Metabolism	0.0199067	-0.0338288	0.0966044	0.46	0.158373	-0.0854053	0.392706	0.19	0.17828	-0.0659655	0.415019	0.166	0.0779633	-0.940902	1.59184	0.502
urine	male	IL18	bmi_urin	isovalerylglycine	Amino Acid	Leucine, Isoleucine and Valine Metabolism	0.00720412	-0.0398633	0.0653209	0.78	-0.0714493	-0.335785	0.19942	0.584	-0.0642452	-0.327522	0.201591	0.634	-0.00431823	-1.34288	1.69161	0.946
urine	male	Adiponectin	bmi_urin	isovalerylglycine	Amino Acid	Leucine, Isoleucine and Valine Metabolism	0.0123469	-0.0259813	0.07496	0.564	-0.295263	-0.504085	-0.0840546	0.012	-0.282916	-0.49689	-0.0717346	0.016	-0.0264426	-0.438783	0.103149	0.568
urine	male	Leptin	bmi_urin	isovalerylglycine	Amino Acid	Leucine, Isoleucine and Valine Metabolism	0.0207091	-0.0333536	0.0923028	0.408	0.269451	0.034802	0.490096	0.028	0.29016	0.0632835	0.510039	0.022	0.0512246	-0.169108	0.4244	0.41
urine	male	Systolic Blood Pressure	bmi_urin	isovalerylglycine	Amino Acid	Leucine, Isoleucine and Valine Metabolism	-0.00335256	-0.0598285	0.0482473	0.892	0.151682	-0.110628	0.401538	0.244	0.148329	-0.110839	0.412556	0.27	-0.00100491	-0.953716	1.21799	0.978
urine	male	Diastolic Blood Pressure	bmi_urin	isovalerylglycine	Amino Acid	Leucine, Isoleucine and Valine Metabolism	0.00409992	-0.0431642	0.0614047	0.856	0.0951682	-0.159063	0.358147	0.456	0.0992682	-0.15302	0.359292	0.462	0.00407698	-1.45091	1.73138	0.95
urine	male	Glucose	bmi_urin	isovalerylglycine	Amino Acid	Leucine, Isoleucine and Valine Metabolism	-0.00103649	-0.049632	0.0434069	0.96	0.0178286	-0.214268	0.269787	0.886	0.0167922	-0.214607	0.266094	0.896	0.00222043	-1.25581	2.35235	0.96
urine	male	HDL	bmi_urin	isovalerylglycine	Amino Acid	Leucine, Isoleucine and Valine Metabolism	0.0122822	-0.0282936	0.0672665	0.618	-0.296621	-0.540777	-0.0640997	0.012	-0.284339	-0.529357	-0.0457981	0.018	-0.0225013	-0.500834	0.0978098	0.632
urine	male	LDL	bmi_urin	isovalerylglycine	Amino Acid	Leucine, Isoleucine and Valine Metabolism	0.0347179	-0.0490806	0.140011	0.378	0.071999	-0.157442	0.306418	0.542	0.106717	-0.146467	0.345711	0.392	0.179475	-3.68788	2.68757	0.542
urine	male	Triglycerides	bmi_urin	isovalerylglycine	Amino Acid	Leucine, Isoleucine and Valine Metabolism	0.019196	-0.0295058	0.0986798	0.492	0.255711	0.00455131	0.497789	0.044	0.274907	0.0290555	0.523799	0.03	0.0460263	-0.202361	0.601115	0.51
urine	male	CRP	bmi_urin	nicotinamide N-oxide	Cofactors and Vitamins	Nicotinate and Nicotinamide Metabolism	-0.017034	-0.167312	0.125411	0.842	0.520469	0.256653	0.809282	0	0.503435	0.266067	0.756314	0	-0.0303516	-0.425542	0.26599	0.842
urine	male	IL6	bmi_urin	nicotinamide N-oxide	Cofactors and Vitamins	Nicotinate and Nicotinamide Metabolism	-0.13356	-0.292936	0.000194403	0.052	0.314945	0.0401313	0.591481	0.024	0.181385	-0.0655334	0.41958	0.166	-0.57375	-12.4046	5.66452	0.21
urine	male	IL18	bmi_urin	nicotinamide N-oxide	Cofactors and Vitamins	Nicotinate and Nicotinamide Metabolism	-0.0224254	-0.176343	0.12934	0.768	-0.0448278	-0.342655	0.245168	0.752	-0.0672532	-0.32104	0.19591	0.622	0.0541626	-7.29846	5.83012	0.922
urine	male	Adiponectin	bmi_urin	nicotinamide N-oxide	Cofactors and Vitamins	Nicotinate and Nicotinamide Metabolism	-0.0776904	-0.225664	0.0523264	0.228	-0.202086	-0.454016	0.0414544	0.13	-0.279776	-0.504953	-0.06037	0.01	0.275557	-0.181098	1.45532	0.234
urine	male	Leptin	bmi_urin	nicotinamide N-oxide	Cofactors and Vitamins	Nicotinate and Nicotinamide Metabolism	-0.03618	-0.16541	0.0916976	0.568	0.32902	0.0606375	0.58377	0.014	0.29284	0.0582285	0.531649	0.012	-0.123107	-0.982837	0.482241	0.572
urine	male	Systolic Blood Pressure	bmi_urin	nicotinamide N-oxide	Cofactors and Vitamins	Nicotinate and Nicotinamide Metabolism	-0.0378742	-0.206605	0.116514	0.634	0.175612	-0.124465	0.459074	0.256	0.137738	-0.124903	0.391908	0.312	-0.142093	-4.7479	7.7464	0.774
urine	male	Diastolic Blood Pressure	bmi_urin	nicotinamide N-oxide	Cofactors and Vitamins	Nicotinate and Nicotinamide Metabolism	-0.100251	-0.264712	0.046976	0.166	0.201245	-0.0892136	0.483223	0.172	0.100994	-0.15613	0.365193	0.45	-0.445799	-11.0659	10.7651	0.552
urine	male	Glucose	bmi_urin	nicotinamide N-oxide	Cofactors and Vitamins	Nicotinate and Nicotinamide Metabolism	0.0137063	-0.130333	0.174809	0.87	-0.00273939	-0.298879	0.281709	0.974	0.010967	-0.245488	0.254921	0.93	-0.0482531	-6.5124	4.7526	0.952
urine	male	HDL	bmi_urin	nicotinamide N-oxide	Cofactors and Vitamins	Nicotinate and Nicotinamide Metabolism	0.0589157	-0.0634636	0.203907	0.348	-0.344855	-0.594075	-0.0849117	0.004	-0.285939	-0.516147	-0.0425704	0.016	-0.18384	-1.31742	0.32037	0.36
urine	male	LDL	bmi_urin	nicotinamide N-oxide	Cofactors and Vitamins	Nicotinate and Nicotinamide Metabolism	-0.0130618	-0.146361	0.128368	0.836	0.120851	-0.179649	0.394369	0.418	0.107789	-0.150414	0.350475	0.416	-0.0738607	-4.55883	4.25193	0.88
urine	male	Triglycerides	bmi_urin	nicotinamide N-oxide	Cofactors and Vitamins	Nicotinate and Nicotinamide Metabolism	0.0506125	-0.106338	0.214041	0.528	0.221425	-0.0712782	0.50494	0.13	0.272038	0.0206988	0.537265	0.036	0.174293	-0.750254	1.42443	0.544
urine	male	CRP	bmi_urin	proline	Amino Acid	Urea cycle; Arginine and Proline Metabolism	0.0512605	-0.0136132	0.157869	0.158	0.454713	0.215021	0.688414	0	0.505974	0.267982	0.752311	0	0.0884895	-0.0309662	0.320627	0.158
urine	male	IL6	bmi_urin	proline	Amino Acid	Urea cycle; Arginine and Proline Metabolism	0.0318872	-0.022194	0.119354	0.32	0.159168	-0.0793502	0.406919	0.216	0.191055	-0.0530994	0.452645	0.112	0.117754	-0.410759	1.77654	0.384
urine	male	IL18	bmi_urin	proline	Amino Acid	Urea cycle; Arginine and Proline Metabolism	-0.0133536	-0.0938743	0.0426435	0.662	-0.0520963	-0.310562	0.200813	0.696	-0.0654499	-0.320824	0.188149	0.612	0.0376663	-2.07113	2.79063	0.786
urine	male	Adiponectin	bmi_urin	proline	Amino Acid	Urea cycle; Arginine and Proline Metabolism	-0.000484996	-0.0548199	0.0530312	1	-0.2872	-0.50783	-0.0685349	0.012	-0.287685	-0.516197	-0.0693717	0.006	2.38811e-05	-0.262363	0.272092	0.998
urine	male	Leptin	bmi_urin	proline	Amino Acid	Urea cycle; Arginine and Proline Metabolism	0.0465731	-0.0178676	0.14934	0.206	0.246193	0.0127173	0.470771	0.036	0.292766	0.0569808	0.51927	0.014	0.138588	-0.0851699	0.781607	0.204
urine	male	Systolic Blood Pressure	bmi_urin	proline	Amino Acid	Urea cycle; Arginine and Proline Metabolism	0.00655548	-0.0601259	0.0754242	0.834	0.135554	-0.114518	0.384316	0.308	0.14211	-0.104965	0.401484	0.282	0.0151949	-0.980377	1.61301	0.872
urine	male	Diastolic Blood Pressure	bmi_urin	proline	Amino Acid	Urea cycle; Arginine and Proline Metabolism	0.00216053	-0.0690923	0.0735303	0.964	0.0940249	-0.174401	0.360315	0.492	0.0961854	-0.173275	0.362931	0.46	0.00138615	-1.93334	1.83128	0.98
urine	male	Glucose	bmi_urin	proline	Amino Acid	Urea cycle; Arginine and Proline Metabolism	0.0260158	-0.0259722	0.110628	0.384	-0.0199566	-0.272275	0.243849	0.908	0.00605917	-0.243479	0.269893	0.976	0.0100456	-3.78865	3.74832	0.956
urine	male	HDL	bmi_urin	proline	Amino Acid	Urea cycle; Arginine and Proline Metabolism	0.0323957	-0.0194057	0.116325	0.244	-0.321809	-0.565284	-0.0720355	0.008	-0.289413	-0.543227	-0.0342822	0.022	-0.0878934	-0.843891	0.0945144	0.262
urine	male	LDL	bmi_urin	proline	Amino Acid	Urea cycle; Arginine and Proline Metabolism	0.0527335	-0.0190513	0.159072	0.178	0.0578112	-0.199372	0.289422	0.628	0.110545	-0.162171	0.357339	0.382	0.276143	-2.81109	6.22986	0.44
urine	male	Triglycerides	bmi_urin	proline	Amino Acid	Urea cycle; Arginine and Proline Metabolism	0.0178345	-0.0356313	0.0963059	0.55	0.253242	0.0187718	0.529305	0.032	0.271076	0.0301924	0.557068	0.022	0.0459066	-0.213187	0.549076	0.544
urine	male	CRP	bmi_urin	succinimide	Xenobiotics	Chemical	0.0153637	-0.0348036	0.0825578	0.58	0.490141	0.256821	0.74487	0	0.505505	0.267637	0.761919	0	0.0208108	-0.0750599	0.180196	0.58
urine	male	IL6	bmi_urin	succinimide	Xenobiotics	Chemical	0.0578433	-0.0219529	0.176947	0.18	0.135862	-0.0872256	0.368035	0.224	0.193705	-0.0465361	0.438063	0.116	0.256236	-1.17206	1.77348	0.244
urine	male	IL18	bmi_urin	succinimide	Xenobiotics	Chemical	0.03122	-0.0238603	0.127388	0.328	-0.101128	-0.366134	0.137462	0.434	-0.0699079	-0.334878	0.176595	0.576	-0.0799634	-5.13396	3.17107	0.752
urine	male	Adiponectin	bmi_urin	succinimide	Xenobiotics	Chemical	-0.0117828	-0.0752441	0.032261	0.666	-0.277707	-0.501575	-0.0695673	0.014	-0.28949	-0.501013	-0.0764776	0.01	0.022694	-0.159419	0.321223	0.672
urine	male	Leptin	bmi_urin	succinimide	Xenobiotics	Chemical	0.0389276	-0.0184758	0.127708	0.222	0.249506	0.0146115	0.488697	0.04	0.288434	0.0578154	0.529035	0.022	0.113593	-0.145464	0.617687	0.24
urine	male	Systolic Blood Pressure	bmi_urin	succinimide	Xenobiotics	Chemical	-0.0126499	-0.0798461	0.047245	0.686	0.150382	-0.102087	0.426458	0.268	0.137733	-0.109609	0.41402	0.332	-0.0337127	-2.26356	1.587	0.778
urine	male	Diastolic Blood Pressure	bmi_urin	succinimide	Xenobiotics	Chemical	-0.0259329	-0.113075	0.0259417	0.392	0.118161	-0.150664	0.367945	0.374	0.0922278	-0.176678	0.339943	0.476	-0.0667363	-3.74825	2.72084	0.684
urine	male	Glucose	bmi_urin	succinimide	Xenobiotics	Chemical	0.017206	-0.041278	0.0926282	0.546	-0.00780927	-0.26061	0.229378	0.91	0.00939673	-0.235514	0.26171	0.98	0.00136011	-5.368	2.51515	0.99
urine	male	HDL	bmi_urin	succinimide	Xenobiotics	Chemical	0.00751437	-0.0450197	0.0751696	0.778	-0.291689	-0.536848	-0.0719905	0.01	-0.284175	-0.52971	-0.0548695	0.018	-0.0114957	-0.410268	0.209069	0.792
urine	male	LDL	bmi_urin	succinimide	Xenobiotics	Chemical	0.0489539	-0.0147429	0.155538	0.176	0.0654937	-0.171435	0.309677	0.628	0.114448	-0.1353	0.37652	0.4	0.228337	-2.93611	4.1194	0.448
urine	male	Triglycerides	bmi_urin	succinimide	Xenobiotics	Chemical	0.0248188	-0.0316363	0.105358	0.416	0.245197	-0.00526694	0.513075	0.054	0.270016	0.0204691	0.532093	0.04	0.067186	-0.208956	0.633403	0.432
urine	male	CRP	bmi_urin	thymine	Nucleotide	Pyrimidine Metabolism, Thymine containing	0.0491808	-0.0305208	0.16302	0.234	0.451795	0.230399	0.673954	0	0.500976	0.274334	0.740667	0	0.0871768	-0.068034	0.302247	0.234
urine	male	IL6	bmi_urin	thymine	Nucleotide	Pyrimidine Metabolism, Thymine containing	0.0534009	-0.0364928	0.166915	0.274	0.130202	-0.113796	0.357686	0.276	0.183603	-0.0857608	0.445209	0.158	0.246248	-1.2751	1.70398	0.344
urine	male	IL18	bmi_urin	thymine	Nucleotide	Pyrimidine Metabolism, Thymine containing	0.0092629	-0.0376211	0.0762474	0.72	-0.0719363	-0.31615	0.185532	0.596	-0.0626734	-0.313209	0.205638	0.64	-0.00693035	-2.5487	1.61365	0.92
urine	male	Adiponectin	bmi_urin	thymine	Nucleotide	Pyrimidine Metabolism, Thymine containing	0.0137695	-0.0249903	0.0776101	0.548	-0.297151	-0.528317	-0.0875065	0.008	-0.283381	-0.524432	-0.0637178	0.014	-0.0302719	-0.530889	0.114611	0.554
urine	male	Leptin	bmi_urin	thymine	Nucleotide	Pyrimidine Metabolism, Thymine containing	0.0241836	-0.0274324	0.10925	0.396	0.265168	0.0209585	0.505754	0.026	0.289352	0.054372	0.540271	0.022	0.0591841	-0.170901	0.560433	0.41
urine	male	Systolic Blood Pressure	bmi_urin	thymine	Nucleotide	Pyrimidine Metabolism, Thymine containing	0.0195428	-0.0294147	0.0912183	0.5	0.122112	-0.133491	0.38461	0.368	0.141655	-0.114207	0.406584	0.314	0.0573004	-1.77154	1.54747	0.646
urine	male	Diastolic Blood Pressure	bmi_urin	thymine	Nucleotide	Pyrimidine Metabolism, Thymine containing	0.0210844	-0.0307432	0.0960893	0.436	0.0749902	-0.179742	0.321166	0.582	0.0960745	-0.171702	0.333154	0.466	0.0714422	-2.20276	2.49484	0.69
urine	male	Glucose	bmi_urin	thymine	Nucleotide	Pyrimidine Metabolism, Thymine containing	0.00900773	-0.0438312	0.0697397	0.71	-0.00362842	-0.233445	0.25588	0.952	0.00537932	-0.240267	0.253375	0.976	0.00739786	-2.17409	2.22387	0.93
urine	male	HDL	bmi_urin	thymine	Nucleotide	Pyrimidine Metabolism, Thymine containing	0.00802526	-0.0343857	0.0607392	0.704	-0.301499	-0.536103	-0.0405827	0.016	-0.293474	-0.513573	-0.0481386	0.02	-0.0141418	-0.380666	0.174807	0.708
urine	male	LDL	bmi_urin	thymine	Nucleotide	Pyrimidine Metabolism, Thymine containing	0.00263439	-0.0516492	0.0660589	0.954	0.102402	-0.163594	0.346887	0.428	0.105036	-0.155944	0.359606	0.414	0.00248416	-1.367	1.53817	0.948
urine	male	Triglycerides	bmi_urin	thymine	Nucleotide	Pyrimidine Metabolism, Thymine containing	-0.00496861	-0.0691436	0.049504	0.872	0.277848	0.0144641	0.560766	0.038	0.272879	0.00968586	0.549358	0.036	-0.00635906	-0.528757	0.288325	0.88
urine	male	CRP	bmi_urin	tigloylglycine	Amino Acid	Leucine, Isoleucine and Valine Metabolism	0.00926993	-0.0446107	0.076625	0.73	0.495409	0.257288	0.740309	0	0.504679	0.261705	0.747486	0	0.00992783	-0.100877	0.171928	0.73
urine	male	IL6	bmi_urin	tigloylglycine	Amino Acid	Leucine, Isoleucine and Valine Metabolism	0.0140553	-0.0358878	0.0838495	0.584	0.174283	-0.0837763	0.417577	0.156	0.188338	-0.0739039	0.425666	0.128	0.0386245	-0.715131	0.719168	0.644
urine	male	IL18	bmi_urin	tigloylglycine	Amino Acid	Leucine, Isoleucine and Valine Metabolism	0.0247972	-0.0301428	0.105665	0.402	-0.0944091	-0.356608	0.181783	0.45	-0.069612	-0.320909	0.20907	0.592	-0.0415747	-2.811	3.11831	0.822
urine	male	Adiponectin	bmi_urin	tigloylglycine	Amino Acid	Leucine, Isoleucine and Valine Metabolism	-0.00576684	-0.0589076	0.0383463	0.812	-0.277278	-0.476408	-0.0668971	0.016	-0.283045	-0.486657	-0.0813678	0.012	0.00952505	-0.177597	0.282098	0.816
urine	male	Leptin	bmi_urin	tigloylglycine	Amino Acid	Leucine, Isoleucine and Valine Metabolism	0.0502485	-0.0252312	0.157783	0.194	0.24452	-4.37066e-05	0.480599	0.05	0.294768	0.0561299	0.53274	0.016	0.152393	-0.136749	0.747382	0.198
urine	male	Systolic Blood Pressure	bmi_urin	tigloylglycine	Amino Acid	Leucine, Isoleucine and Valine Metabolism	-0.0185232	-0.0936612	0.0295383	0.52	0.164696	-0.0831496	0.432543	0.208	0.146173	-0.103566	0.418155	0.274	-0.0437075	-1.20262	2.41795	0.682
urine	male	Diastolic Blood Pressure	bmi_urin	tigloylglycine	Amino Acid	Leucine, Isoleucine and Valine Metabolism	-0.0172133	-0.0888262	0.0352049	0.52	0.109091	-0.142723	0.348571	0.38	0.091878	-0.157501	0.341945	0.462	-0.0354145	-2.37121	2.6803	0.774
urine	male	Glucose	bmi_urin	tigloylglycine	Amino Acid	Leucine, Isoleucine and Valine Metabolism	0.0388231	-0.0266198	0.135343	0.276	-0.0342808	-0.27502	0.208678	0.796	0.00454237	-0.234811	0.253844	0.988	0.0669607	-3.78659	4.05454	0.908
urine	male	HDL	bmi_urin	tigloylglycine	Amino Acid	Leucine, Isoleucine and Valine Metabolism	0.0161808	-0.03398	0.084888	0.522	-0.306385	-0.531352	-0.0796361	0.004	-0.290204	-0.520009	-0.0668396	0.012	-0.0371167	-0.448475	0.139079	0.534
urine	male	LDL	bmi_urin	tigloylglycine	Amino Acid	Leucine, Isoleucine and Valine Metabolism	0.0390073	-0.0165123	0.130772	0.232	0.0691575	-0.185471	0.315435	0.574	0.108165	-0.157629	0.355565	0.398	0.162197	-2.89906	3.6377	0.486
urine	male	Triglycerides	bmi_urin	tigloylglycine	Amino Acid	Leucine, Isoleucine and Valine Metabolism	0.0200927	-0.0284508	0.0999837	0.502	0.245889	-0.03136	0.503775	0.074	0.265982	0.000357008	0.518969	0.05	0.0470162	-0.266777	0.620456	0.524
urine	male	CRP	bmi_urin	X - 12839			-0.0537259	-0.164433	0.0172581	0.178	0.556772	0.30306	0.813363	0	0.503046	0.250716	0.759142	0	-0.0919171	-0.467416	0.0329202	0.178
urine	male	IL6	bmi_urin	X - 12839			-0.0327408	-0.132492	0.0361695	0.378	0.223079	-0.0275864	0.489816	0.094	0.190338	-0.0517325	0.453591	0.134	-0.117414	-3.25306	0.982704	0.44
urine	male	IL18	bmi_urin	X - 12839			0.00697296	-0.0716017	0.0894663	0.83	-0.0699382	-0.351368	0.198086	0.624	-0.0629652	-0.344075	0.212114	0.648	-0.00704177	-2.81522	3.75745	0.966
urine	male	Adiponectin	bmi_urin	X - 12839			0.0493832	-0.00622953	0.149214	0.116	-0.332364	-0.550243	-0.112789	0.004	-0.282981	-0.507905	-0.0556095	0.016	-0.145972	-1.05856	0.0383722	0.132
urine	male	Leptin	bmi_urin	X - 12839			-0.0430108	-0.139783	0.0219522	0.252	0.335239	0.0906923	0.580826	0.008	0.292228	0.0649053	0.532725	0.018	-0.118316	-0.92782	0.097395	0.27
urine	male	Systolic Blood Pressure	bmi_urin	X - 12839			0.00709086	-0.0725753	0.100087	0.842	0.129854	-0.136301	0.396307	0.36	0.136945	-0.129586	0.401622	0.322	0.0195154	-2.35663	1.85746	0.904
urine	male	Diastolic Blood Pressure	bmi_urin	X - 12839			0.0394437	-0.0338315	0.145961	0.308	0.06044	-0.205571	0.320367	0.67	0.0998837	-0.166319	0.365255	0.46	0.145462	-2.64847	3.3314	0.636
urine	male	Glucose	bmi_urin	X - 12839			-0.00455577	-0.0894545	0.0776416	0.92	0.0130228	-0.238962	0.282288	0.938	0.00846699	-0.246423	0.266499	0.96	-0.00573028	-4.67904	3.31344	0.972
urine	male	HDL	bmi_urin	X - 12839			-0.0170948	-0.100634	0.0465631	0.592	-0.270763	-0.498949	-0.0383679	0.02	-0.287858	-0.516649	-0.0525863	0.012	0.044683	-0.28797	0.518468	0.6
urine	male	LDL	bmi_urin	X - 12839			0.0199522	-0.0550029	0.117686	0.578	0.0904758	-0.175212	0.34428	0.486	0.110428	-0.14602	0.364824	0.366	0.0669238	-1.73756	2.78719	0.74
urine	male	Triglycerides	bmi_urin	X - 12839			-0.0206429	-0.122386	0.0572267	0.608	0.299569	0.0160945	0.580025	0.038	0.278926	-0.00125878	0.550315	0.052	-0.051848	-0.918955	0.391319	0.632
urine	male	CRP	bmi_urin	X - 21441			-0.00429074	-0.105654	0.101202	0.954	0.504493	0.243822	0.758189	0	0.500202	0.244366	0.730148	0.002	-0.00377284	-0.266136	0.230282	0.956
urine	male	IL6	bmi_urin	X - 21441			-0.0313477	-0.146923	0.0664883	0.518	0.220016	-0.034921	0.480474	0.104	0.188669	-0.0629986	0.439968	0.148	-0.111187	-2.5594	2.14123	0.578
urine	male	IL18	bmi_urin	X - 21441			0.0195093	-0.0811905	0.128047	0.672	-0.0870085	-0.358841	0.175219	0.544	-0.0674992	-0.313267	0.181179	0.598	-0.0628173	-5.51363	5.9757	0.826
urine	male	Adiponectin	bmi_urin	X - 21441			-0.055957	-0.167893	0.0254504	0.172	-0.235082	-0.464841	-0.0159691	0.03	-0.291039	-0.540809	-0.083052	0.004	0.181531	-0.0975228	0.840589	0.176
urine	male	Leptin	bmi_urin	X - 21441			-0.0357109	-0.136447	0.052655	0.474	0.323724	0.0873946	0.583763	0.01	0.288013	0.0550252	0.518462	0.014	-0.105623	-1.04997	0.245329	0.484
urine	male	Systolic Blood Pressure	bmi_urin	X - 21441			0.0522023	-0.0494067	0.1831	0.314	0.0923343	-0.169466	0.363627	0.494	0.144537	-0.121634	0.40737	0.268	0.233948	-2.56193	3.02171	0.494
urine	male	Diastolic Blood Pressure	bmi_urin	X - 21441			0.0694973	-0.0255439	0.200006	0.182	0.026186	-0.235464	0.317402	0.84	0.0956833	-0.159405	0.347626	0.466	0.323328	-5.21161	5.22104	0.56
urine	male	Glucose	bmi_urin	X - 21441			-0.0590057	-0.187455	0.0420849	0.206	0.0585981	-0.206864	0.308272	0.654	-0.000407646	-0.246063	0.237535	0.986	-0.0149931	-8.4959	6.26465	0.992
urine	male	HDL	bmi_urin	X - 21441			-0.0682097	-0.187897	0.0172598	0.118	-0.223996	-0.470514	0.0117881	0.068	-0.292206	-0.525233	-0.0649618	0.01	0.21783	-0.0702618	1.07682	0.128
urine	male	LDL	bmi_urin	X - 21441			-0.0347263	-0.148971	0.0563671	0.488	0.139028	-0.136621	0.417398	0.29	0.104302	-0.152941	0.359144	0.414	-0.118524	-6.39697	2.87489	0.722
urine	male	Triglycerides	bmi_urin	X - 21441			-0.00673599	-0.11201	0.093914	0.9	0.278882	-0.00639707	0.553193	0.056	0.272146	0.00758442	0.527404	0.044	-0.0169702	-0.85095	0.664596	0.896
urine	male	CRP	bmi_urin	X - 21851			-0.0281076	-0.1257	0.0521092	0.45	0.532205	0.283008	0.794878	0.002	0.504097	0.275623	0.753862	0.002	-0.0477436	-0.303835	0.110517	0.448
urine	male	IL6	bmi_urin	X - 21851			-0.0176122	-0.105138	0.0630112	0.624	0.201353	-0.0630883	0.446774	0.138	0.183741	-0.0638137	0.418816	0.154	-0.0700566	-1.99205	1.32331	0.666
urine	male	IL18	bmi_urin	X - 21851			0.046964	-0.0316519	0.150858	0.228	-0.117328	-0.380539	0.153194	0.402	-0.0703636	-0.339346	0.196426	0.642	-0.150481	-5.67988	7.15152	0.71
urine	male	Adiponectin	bmi_urin	X - 21851			-0.0483031	-0.147988	0.0151985	0.172	-0.233478	-0.456963	-0.0220932	0.034	-0.281781	-0.509897	-0.0711098	0.014	0.153855	-0.0753075	0.687946	0.186
urine	male	Leptin	bmi_urin	X - 21851			-0.0199012	-0.109051	0.0624535	0.592	0.309803	0.0771499	0.558902	0.016	0.289902	0.0656046	0.517757	0.016	-0.0570199	-0.69071	0.240356	0.592
urine	male	Systolic Blood Pressure	bmi_urin	X - 21851			0.0400748	-0.0490622	0.14603	0.388	0.10659	-0.165854	0.387446	0.45	0.146665	-0.104674	0.406581	0.272	0.169122	-2.40699	3.93475	0.544
urine	male	Diastolic Blood Pressure	bmi_urin	X - 21851			0.0556934	-0.0301941	0.169028	0.174	0.0444927	-0.226047	0.293547	0.72	0.100186	-0.154139	0.345304	0.466	0.243621	-9.35686	4.43881	0.572
urine	male	Glucose	bmi_urin	X - 21851			-0.0384076	-0.141377	0.0509626	0.342	0.0469189	-0.213991	0.305054	0.748	0.00851129	-0.240821	0.252341	0.924	-0.0310122	-7.73272	4.09628	0.954
urine	male	HDL	bmi_urin	X - 21851			-0.0681023	-0.176362	0.00634719	0.09	-0.225169	-0.456973	0.0154602	0.06	-0.293271	-0.533803	-0.0727275	0.008	0.221554	-0.02885	1.10071	0.094
urine	male	LDL	bmi_urin	X - 21851			-0.0241428	-0.127939	0.0610413	0.578	0.137369	-0.116132	0.392665	0.306	0.113227	-0.148685	0.360827	0.362	-0.0760391	-3.54018	3.74485	0.756
urine	male	Triglycerides	bmi_urin	X - 21851			0.0291996	-0.0595548	0.12393	0.5	0.250122	-0.0360791	0.531699	0.078	0.279321	0.00662668	0.544551	0.044	0.0812316	-0.470143	0.848002	0.54
urine	male	CRP	bmi_urin	X - 24469			-0.0836448	-0.210864	0.00565327	0.072	0.589204	0.329087	0.845147	0	0.505559	0.262002	0.758889	0	-0.150124	-0.576156	0.00954678	0.072
urine	male	IL6	bmi_urin	X - 24469			-0.112721	-0.270454	-0.0174924	0.014	0.297236	0.0520403	0.543511	0.014	0.184515	-0.0559322	0.433472	0.142	-0.491232	-8.35965	3.84804	0.156
urine	male	IL18	bmi_urin	X - 24469			-0.0240199	-0.143603	0.0724141	0.66	-0.0347281	-0.328453	0.234336	0.826	-0.058748	-0.323137	0.188328	0.678	0.0550159	-4.98667	4.79137	0.882
urine	male	Adiponectin	bmi_urin	X - 24469			0.0227632	-0.0676285	0.121753	0.602	-0.307277	-0.539771	-0.0758214	0.006	-0.284514	-0.495917	-0.0590322	0.01	-0.0678617	-0.722368	0.293219	0.608
urine	male	Leptin	bmi_urin	X - 24469			-0.066933	-0.182629	0.0167206	0.126	0.361156	0.118812	0.603834	0.004	0.294223	0.0593505	0.532007	0.014	-0.208374	-1.42356	0.0890651	0.14
urine	male	Systolic Blood Pressure	bmi_urin	X - 24469			-0.00979937	-0.118381	0.0935683	0.846	0.153386	-0.114778	0.445801	0.282	0.143586	-0.120925	0.414859	0.284	-0.0365378	-3.12892	2.77149	0.866
urine	male	Diastolic Blood Pressure	bmi_urin	X - 24469			0.0434218	-0.0488382	0.156171	0.324	0.0600092	-0.217095	0.315648	0.628	0.103431	-0.153482	0.348286	0.418	0.194523	-6.18979	5.62819	0.618
urine	male	Glucose	bmi_urin	X - 24469			-0.0372798	-0.150633	0.0563366	0.414	0.0465596	-0.207288	0.299633	0.732	0.00927988	-0.236776	0.24727	0.924	-0.0290048	-6.47613	4.66873	0.958
urine	male	HDL	bmi_urin	X - 24469			0.0339671	-0.0545412	0.14235	0.462	-0.320124	-0.558506	-0.0624984	0.006	-0.286157	-0.515156	-0.0420697	0.016	-0.0981953	-1.13733	0.333032	0.474
urine	male	LDL	bmi_urin	X - 24469			-0.045153	-0.158793	0.0442645	0.322	0.158288	-0.124307	0.436455	0.264	0.113135	-0.148848	0.374958	0.428	-0.15315	-4.16646	4.90988	0.59
urine	male	Triglycerides	bmi_urin	X - 24469			-0.0570784	-0.17421	0.0397814	0.254	0.334256	0.054473	0.620341	0.022	0.277177	0.014571	0.534065	0.04	-0.1774	-1.93953	0.340176	0.282
urine	male	CRP	bmi_urin	X - 24801			-0.0290347	-0.116528	0.0274982	0.358	0.532846	0.293705	0.786638	0	0.503811	0.253161	0.747281	0	-0.0421654	-0.32075	0.0563723	0.358
urine	male	IL6	bmi_urin	X - 24801			-0.029794	-0.113025	0.027187	0.306	0.225903	-0.0245032	0.485455	0.09	0.196109	-0.0400643	0.452436	0.126	-0.102955	-2.10203	0.924715	0.4
urine	male	IL18	bmi_urin	X - 24801			0.0198216	-0.0428883	0.101537	0.578	-0.0865812	-0.353882	0.174887	0.528	-0.0667596	-0.337015	0.189542	0.624	-0.0343429	-4.19027	2.9337	0.838
urine	male	Adiponectin	bmi_urin	X - 24801			-0.0337886	-0.115039	0.0187519	0.25	-0.248368	-0.473013	-0.0281072	0.028	-0.282157	-0.503599	-0.0624477	0.008	0.103126	-0.0710749	0.518574	0.258
urine	male	Leptin	bmi_urin	X - 24801			-0.0224161	-0.102477	0.0356951	0.444	0.315634	0.0693036	0.55981	0.018	0.293218	0.0501324	0.533866	0.022	-0.0540924	-0.647968	0.153799	0.454
urine	male	Systolic Blood Pressure	bmi_urin	X - 24801			0.00737188	-0.0604161	0.0832671	0.86	0.130568	-0.121311	0.396876	0.304	0.13794	-0.112567	0.399309	0.298	0.0166044	-1.48985	1.95057	0.87
urine	male	Diastolic Blood Pressure	bmi_urin	X - 24801			0.0316968	-0.0265921	0.112285	0.334	0.064737	-0.217421	0.306942	0.61	0.0964337	-0.190924	0.330454	0.446	0.1152	-2.57495	2.8644	0.612
urine	male	Glucose	bmi_urin	X - 24801			-0.0107741	-0.0888826	0.0528695	0.778	0.0166173	-0.231854	0.277943	0.942	0.00584321	-0.226941	0.257886	0.97	0.00847105	-3.30414	2.3341	0.952
urine	male	HDL	bmi_urin	X - 24801			-0.0430503	-0.129239	0.0116268	0.144	-0.241199	-0.482731	-0.0306306	0.032	-0.284249	-0.519176	-0.0718147	0.014	0.13798	-0.0554538	0.641316	0.154
urine	male	LDL	bmi_urin	X - 24801			-0.0141242	-0.0950703	0.0489444	0.648	0.124134	-0.125214	0.371456	0.338	0.11001	-0.136191	0.360487	0.394	-0.037852	-1.97209	3.24054	0.81
urine	male	Triglycerides	bmi_urin	X - 24801			0.00530896	-0.0655929	0.080016	0.868	0.265734	0.00435077	0.553224	0.048	0.271043	0.0129508	0.545814	0.038	0.0117733	-0.511826	0.555901	0.87
urine	male	CRP	bmi_urin	X - 25003			0.0915093	0.00323529	0.225554	0.042	0.410612	0.191742	0.642009	0	0.502121	0.265179	0.742689	0	0.16784	0.00626685	0.437314	0.042
urine	male	IL6	bmi_urin	X - 25003			0.0770964	-0.00432475	0.200112	0.064	0.104244	-0.139139	0.330201	0.398	0.18134	-0.0587601	0.414311	0.156	0.354729	-2.81586	2.61527	0.18
urine	male	IL18	bmi_urin	X - 25003			-0.0149642	-0.0986393	0.0655742	0.68	-0.049673	-0.314439	0.206941	0.708	-0.0646372	-0.317377	0.192577	0.616	0.0474494	-3.28877	3.81213	0.832
urine	male	Adiponectin	bmi_urin	X - 25003			0.0537667	-0.00656174	0.151053	0.092	-0.334818	-0.5576	-0.0945934	0.01	-0.281052	-0.508385	-0.046364	0.032	-0.15943	-1.17121	0.0601619	0.12
urine	male	Leptin	bmi_urin	X - 25003			-0.0153468	-0.0963325	0.0453948	0.65	0.301169	0.0631453	0.526044	0.024	0.285822	0.0441228	0.503695	0.03	-0.0319936	-0.652422	0.238593	0.668
urine	male	Systolic Blood Pressure	bmi_urin	X - 25003			0.003923	-0.0676073	0.0866105	0.944	0.136912	-0.130679	0.413723	0.32	0.140835	-0.12604	0.401972	0.286	0.00734835	-1.33861	2.13425	0.938
urine	male	Diastolic Blood Pressure	bmi_urin	X - 25003			0.00782686	-0.0710161	0.0905179	0.806	0.0869761	-0.179821	0.351264	0.524	0.0948029	-0.152286	0.358445	0.48	0.0215999	-1.94311	2.06924	0.906
urine	male	Glucose	bmi_urin	X - 25003			0.024739	-0.0444554	0.113991	0.464	-0.0268598	-0.28179	0.2302	0.864	-0.00212079	-0.25969	0.23315	0.99	0.00839548	-3.5613	4.30164	0.954
urine	male	HDL	bmi_urin	X - 25003			0.0178651	-0.0484739	0.0982831	0.6	-0.305069	-0.54125	-0.0901269	0.004	-0.287204	-0.525909	-0.0774923	0.006	-0.0431608	-0.606828	0.205824	0.606
urine	male	LDL	bmi_urin	X - 25003			0.0124607	-0.0610142	0.108608	0.712	0.099777	-0.161444	0.366246	0.44	0.112238	-0.13402	0.377414	0.382	0.0367578	-2.34159	2.71485	0.826
urine	male	Triglycerides	bmi_urin	X - 25003			-0.0377018	-0.141871	0.0298605	0.334	0.31319	0.0504323	0.576285	0.022	0.275488	-0.00263657	0.552747	0.052	-0.105085	-1.0217	0.325429	0.37
urine	male	CRP	bf_urin	3-methylcrotonylglycine	Amino Acid	Leucine, Isoleucine and Valine Metabolism	-0.0055189	-0.15534	0.138647	0.91	-0.13527	-0.597177	0.333648	0.572	-0.140789	-0.602559	0.340855	0.546	0.0193245	-2.7978	3.69183	0.904
urine	male	IL6	bf_urin	3-methylcrotonylglycine	Amino Acid	Leucine, Isoleucine and Valine Metabolism	-0.0339627	-0.182964	0.104176	0.6	-0.0205588	-0.510109	0.460222	0.964	-0.0545215	-0.521991	0.41403	0.846	0.0274787	-2.88106	3.66474	0.882
urine	male	IL18	bf_urin	3-methylcrotonylglycine	Amino Acid	Leucine, Isoleucine and Valine Metabolism	0.0209932	-0.132438	0.197664	0.788	0.107068	-0.417922	0.601953	0.648	0.128061	-0.392699	0.628505	0.596	0.0327658	-2.16798	2.9076	0.864
urine	male	Adiponectin	bf_urin	3-methylcrotonylglycine	Amino Acid	Leucine, Isoleucine and Valine Metabolism	0.0599159	-0.047611	0.215373	0.294	-0.0138558	-0.438606	0.412425	0.93	0.0460601	-0.370547	0.482063	0.804	0.0888804	-3.5679	4.56861	0.834
urine	male	Leptin	bf_urin	3-methylcrotonylglycine	Amino Acid	Leucine, Isoleucine and Valine Metabolism	-0.00890867	-0.14445	0.112003	0.872	0.630173	0.180835	1.07891	0.006	0.621264	0.199771	1.04022	0.006	-0.00999345	-0.326228	0.242783	0.874
urine	male	Systolic Blood Pressure	bf_urin	3-methylcrotonylglycine	Amino Acid	Leucine, Isoleucine and Valine Metabolism	-0.0260488	-0.206885	0.124619	0.718	0.0365789	-0.492625	0.550786	0.894	0.0105301	-0.495759	0.509446	0.98	-0.0074209	-3.42283	3.57786	0.958
urine	male	Diastolic Blood Pressure	bf_urin	3-methylcrotonylglycine	Amino Acid	Leucine, Isoleucine and Valine Metabolism	0.0938534	-0.0366972	0.302983	0.176	-0.216335	-0.707178	0.242884	0.398	-0.122481	-0.584325	0.34465	0.622	-0.149025	-4.92133	4.46706	0.686
urine	male	Glucose	bf_urin	3-methylcrotonylglycine	Amino Acid	Leucine, Isoleucine and Valine Metabolism	0.155163	0.00623987	0.40423	0.038	-0.638912	-1.08896	-0.194147	0.004	-0.483749	-0.926467	-0.019047	0.04	-0.279082	-2.80095	0.0847972	0.078
urine	male	HDL	bf_urin	3-methylcrotonylglycine	Amino Acid	Leucine, Isoleucine and Valine Metabolism	0.101144	-0.0126224	0.304311	0.122	-0.352968	-0.792394	0.0395114	0.084	-0.251824	-0.677685	0.157927	0.248	-0.23242	-5.08217	3.43776	0.354
urine	male	LDL	bf_urin	3-methylcrotonylglycine	Amino Acid	Leucine, Isoleucine and Valine Metabolism	0.0698262	-0.0500868	0.250678	0.28	0.121082	-0.367459	0.592196	0.632	0.190908	-0.298588	0.64606	0.428	0.139435	-2.94446	3.04409	0.576
urine	male	Triglycerides	bf_urin	3-methylcrotonylglycine	Amino Acid	Leucine, Isoleucine and Valine Metabolism	0.0136434	-0.157739	0.180869	0.854	0.183018	-0.308069	0.677666	0.486	0.196661	-0.260685	0.688871	0.444	0.0162928	-3.96553	2.07844	0.93
urine	male	CRP	bf_urin	glucuronide of C10H18O2 (12)*	Partially Characterized Molecules	Partially Characterized Molecules	-0.0510293	-0.207009	0.0611605	0.412	-0.0905277	-0.521887	0.361019	0.696	-0.141557	-0.592748	0.320081	0.524	0.096157	-2.10725	2.85746	0.692
urine	male	IL6	bf_urin	glucuronide of C10H18O2 (12)*	Partially Characterized Molecules	Partially Characterized Molecules	-0.10127	-0.326465	0.0293546	0.172	0.0422849	-0.411581	0.499183	0.864	-0.0589847	-0.519296	0.413253	0.792	0.160795	-4.09868	7.1436	0.764
urine	male	IL18	bf_urin	glucuronide of C10H18O2 (12)*	Partially Characterized Molecules	Partially Characterized Molecules	-0.0189935	-0.162632	0.104887	0.778	0.115469	-0.36296	0.621893	0.672	0.0964752	-0.366026	0.593626	0.718	-0.0194559	-2.29111	3.30962	0.912
urine	male	Adiponectin	bf_urin	glucuronide of C10H18O2 (12)*	Partially Characterized Molecules	Partially Characterized Molecules	0.0489842	-0.0445358	0.188953	0.334	-0.0127261	-0.453409	0.436304	0.936	0.0362581	-0.401491	0.476914	0.888	0.00844608	-3.23063	3.59871	0.962
urine	male	Leptin	bf_urin	glucuronide of C10H18O2 (12)*	Partially Characterized Molecules	Partially Characterized Molecules	-0.100363	-0.284961	0.0182396	0.112	0.724541	0.312104	1.10324	0.002	0.624179	0.202577	1.04049	0.002	-0.146719	-0.848478	0.0329307	0.114
urine	male	Systolic Blood Pressure	bf_urin	glucuronide of C10H18O2 (12)*	Partially Characterized Molecules	Partially Characterized Molecules	-0.034176	-0.192603	0.0968679	0.602	0.0401188	-0.439587	0.519612	0.866	0.00594278	-0.449592	0.48386	0.97	-0.00203001	-3.13012	2.86127	0.984
urine	male	Diastolic Blood Pressure	bf_urin	glucuronide of C10H18O2 (12)*	Partially Characterized Molecules	Partially Characterized Molecules	0.0331875	-0.0912787	0.196498	0.562	-0.15972	-0.668005	0.371429	0.512	-0.126532	-0.630835	0.368059	0.594	-0.0433127	-3.65748	2.99193	0.788
urine	male	Glucose	bf_urin	glucuronide of C10H18O2 (12)*	Partially Characterized Molecules	Partially Characterized Molecules	0.116581	-0.0113697	0.329611	0.092	-0.592922	-1.04598	-0.142763	0.01	-0.476341	-0.933258	-0.0321102	0.034	-0.209606	-2.00682	0.0713746	0.126
urine	male	HDL	bf_urin	glucuronide of C10H18O2 (12)*	Partially Characterized Molecules	Partially Characterized Molecules	0.068601	-0.0294527	0.222441	0.202	-0.319561	-0.756685	0.111677	0.154	-0.25096	-0.699127	0.199738	0.276	-0.142711	-3.46029	2.34512	0.438
urine	male	LDL	bf_urin	glucuronide of C10H18O2 (12)*	Partially Characterized Molecules	Partially Characterized Molecules	0.0682368	-0.0410729	0.237111	0.262	0.128915	-0.335358	0.623097	0.622	0.197151	-0.266685	0.670532	0.42	0.150632	-4.1407	3.42605	0.55
urine	male	Triglycerides	bf_urin	glucuronide of C10H18O2 (12)*	Partially Characterized Molecules	Partially Characterized Molecules	-0.00936034	-0.155749	0.126875	0.886	0.196194	-0.320755	0.720703	0.508	0.186834	-0.309928	0.69751	0.47	-0.0146682	-2.70249	2.54517	0.916
urine	male	CRP	bf_urin	glutamine conjugate of C8H12O2 (1)*	Partially Characterized Molecules	Partially Characterized Molecules	-0.0910072	-0.292084	0.0382725	0.186	-0.0478162	-0.524088	0.4195	0.878	-0.138823	-0.620263	0.329098	0.592	0.194308	-5.07858	5.13083	0.606
urine	male	IL6	bf_urin	glutamine conjugate of C8H12O2 (1)*	Partially Characterized Molecules	Partially Characterized Molecules	-0.140741	-0.364999	0.00595404	0.072	0.0958571	-0.339602	0.586114	0.686	-0.0448836	-0.469766	0.444319	0.866	0.20268	-9.09061	8.50582	0.87
urine	male	IL18	bf_urin	glutamine conjugate of C8H12O2 (1)*	Partially Characterized Molecules	Partially Characterized Molecules	-0.0449782	-0.211468	0.094852	0.49	0.175504	-0.338964	0.65192	0.526	0.130526	-0.399112	0.636552	0.642	-0.0571619	-3.22122	2.9105	0.82
urine	male	Adiponectin	bf_urin	glutamine conjugate of C8H12O2 (1)*	Partially Characterized Molecules	Partially Characterized Molecules	0.0708285	-0.0405095	0.246196	0.288	-0.038289	-0.467605	0.382614	0.854	0.0325395	-0.390167	0.43473	0.868	0.0490113	-5.66324	5.1556	0.904
urine	male	Leptin	bf_urin	glutamine conjugate of C8H12O2 (1)*	Partially Characterized Molecules	Partially Characterized Molecules	-0.16361	-0.393729	-0.0113277	0.018	0.769036	0.374386	1.17686	0	0.605426	0.166121	1.03237	0.01	-0.23619	-1.52359	-0.0120486	0.028
urine	male	Systolic Blood Pressure	bf_urin	glutamine conjugate of C8H12O2 (1)*	Partially Characterized Molecules	Partially Characterized Molecules	0.020256	-0.137753	0.183048	0.792	-0.00251967	-0.541569	0.514353	0.964	0.0177363	-0.515502	0.534367	0.93	-0.00413448	-3.20172	2.80546	0.978
urine	male	Diastolic Blood Pressure	bf_urin	glutamine conjugate of C8H12O2 (1)*	Partially Characterized Molecules	Partially Characterized Molecules	0.0885672	-0.0480429	0.271588	0.21	-0.21226	-0.689944	0.28992	0.406	-0.123693	-0.612519	0.404522	0.602	-0.148281	-3.99678	5.45532	0.684
urine	male	Glucose	bf_urin	glutamine conjugate of C8H12O2 (1)*	Partially Characterized Molecules	Partially Characterized Molecules	0.0409028	-0.107347	0.20121	0.558	-0.527129	-1.02573	-0.0476915	0.03	-0.486226	-0.936314	-0.0113465	0.044	-0.061639	-0.989981	0.354662	0.574
urine	male	HDL	bf_urin	glutamine conjugate of C8H12O2 (1)*	Partially Characterized Molecules	Partially Characterized Molecules	0.0410043	-0.093167	0.19764	0.516	-0.298751	-0.746026	0.134403	0.176	-0.257746	-0.715768	0.152382	0.244	-0.0912664	-2.54888	1.6692	0.632
urine	male	LDL	bf_urin	glutamine conjugate of C8H12O2 (1)*	Partially Characterized Molecules	Partially Characterized Molecules	0.00605372	-0.150095	0.163054	0.936	0.186964	-0.336737	0.705518	0.49	0.193017	-0.301383	0.723033	0.458	0.00864095	-3.14221	2.89443	0.958
urine	male	Triglycerides	bf_urin	glutamine conjugate of C8H12O2 (1)*	Partially Characterized Molecules	Partially Characterized Molecules	-0.0640681	-0.275047	0.0827513	0.416	0.249175	-0.254574	0.785354	0.324	0.185107	-0.299054	0.677927	0.456	-0.0955236	-4.04657	4.98342	0.704
urine	male	CRP	bf_urin	glycine conjugate of C10H14O2 (1)*	Partially Characterized Molecules	Partially Characterized Molecules	-0.0407706	-0.188156	0.0761355	0.506	-0.0800142	-0.531088	0.380536	0.724	-0.120785	-0.566455	0.346532	0.606	0.0693728	-2.42975	3.02834	0.804
urine	male	IL6	bf_urin	glycine conjugate of C10H14O2 (1)*	Partially Characterized Molecules	Partially Characterized Molecules	-0.098807	-0.303229	0.0225829	0.122	0.0345815	-0.449259	0.46197	0.884	-0.0642255	-0.550912	0.387233	0.814	0.143811	-4.12474	5.47314	0.792
urine	male	IL18	bf_urin	glycine conjugate of C10H14O2 (1)*	Partially Characterized Molecules	Partially Characterized Molecules	-0.0312113	-0.188979	0.102865	0.598	0.131239	-0.34392	0.629236	0.61	0.100028	-0.353626	0.588338	0.702	-0.0180179	-3.51843	3.40914	0.9
urine	male	Adiponectin	bf_urin	glycine conjugate of C10H14O2 (1)*	Partially Characterized Molecules	Partially Characterized Molecules	0.0831608	-0.0249917	0.247209	0.164	-0.0452058	-0.444547	0.374975	0.816	0.037955	-0.383451	0.463429	0.844	0.12208	-5.03286	5.66041	0.848
urine	male	Leptin	bf_urin	glycine conjugate of C10H14O2 (1)*	Partially Characterized Molecules	Partially Characterized Molecules	-0.0971949	-0.290837	0.0139773	0.112	0.708831	0.286891	1.12355	0	0.611636	0.159118	1.02695	0.002	-0.137492	-1.02106	0.0262923	0.114
urine	male	Systolic Blood Pressure	bf_urin	glycine conjugate of C10H14O2 (1)*	Partially Characterized Molecules	Partially Characterized Molecules	-0.0092135	-0.144193	0.126265	0.858	0.0108552	-0.522993	0.527529	0.968	0.00164173	-0.514477	0.510379	0.99	0.0155306	-1.8417	2.52784	0.932
urine	male	Diastolic Blood Pressure	bf_urin	glycine conjugate of C10H14O2 (1)*	Partially Characterized Molecules	Partially Characterized Molecules	0.0624638	-0.0542986	0.236177	0.342	-0.17479	-0.627979	0.274252	0.468	-0.112326	-0.570261	0.374383	0.638	-0.0828356	-4.36408	4.46432	0.772
urine	male	Glucose	bf_urin	glycine conjugate of C10H14O2 (1)*	Partially Characterized Molecules	Partially Characterized Molecules	0.0451465	-0.0597028	0.200457	0.46	-0.513788	-0.978361	-0.101825	0.016	-0.468641	-0.942309	-0.0509342	0.024	-0.0721329	-0.927246	0.185549	0.472
urine	male	HDL	bf_urin	glycine conjugate of C10H14O2 (1)*	Partially Characterized Molecules	Partially Characterized Molecules	0.080232	-0.027499	0.238472	0.18	-0.336871	-0.803503	0.115219	0.152	-0.256639	-0.711311	0.175924	0.24	-0.187495	-4.06307	3.12058	0.396
urine	male	LDL	bf_urin	glycine conjugate of C10H14O2 (1)*	Partially Characterized Molecules	Partially Characterized Molecules	-0.0208363	-0.160534	0.115222	0.718	0.221371	-0.271254	0.734193	0.378	0.200535	-0.265928	0.703208	0.44	-0.0209011	-1.75296	3.07884	0.878
urine	male	Triglycerides	bf_urin	glycine conjugate of C10H14O2 (1)*	Partially Characterized Molecules	Partially Characterized Molecules	-0.0658826	-0.256063	0.0540437	0.352	0.250108	-0.225372	0.757986	0.31	0.184225	-0.296433	0.683302	0.456	-0.0884277	-3.57649	3.73584	0.672
urine	male	CRP	bf_urin	guanidinosuccinate	Amino Acid	Guanidino and Acetamido Metabolism	0.102918	-0.0723698	0.311988	0.24	-0.248844	-0.67384	0.20074	0.27	-0.145926	-0.592512	0.327908	0.528	-0.152816	-6.35393	8.01427	0.748
urine	male	IL6	bf_urin	guanidinosuccinate	Amino Acid	Guanidino and Acetamido Metabolism	0.0866892	-0.0491505	0.273334	0.23	-0.145298	-0.597867	0.274842	0.53	-0.0586092	-0.529795	0.400379	0.794	-0.0361875	-5.30712	4.99961	0.94
urine	male	IL18	bf_urin	guanidinosuccinate	Amino Acid	Guanidino and Acetamido Metabolism	0.068944	-0.058144	0.252164	0.334	0.0552028	-0.423207	0.537907	0.828	0.124147	-0.360354	0.6286	0.632	0.146147	-3.81416	5.53522	0.654
urine	male	Adiponectin	bf_urin	guanidinosuccinate	Amino Acid	Guanidino and Acetamido Metabolism	-0.0127868	-0.109757	0.0662782	0.738	0.0630933	-0.360914	0.480063	0.756	0.0503066	-0.374727	0.465745	0.824	0.00487558	-1.90986	2.63707	0.95
urine	male	Leptin	bf_urin	guanidinosuccinate	Amino Acid	Guanidino and Acetamido Metabolism	0.0659977	-0.047402	0.236701	0.292	0.552758	0.123131	0.964723	0.008	0.618755	0.177561	1.0495	0.004	0.0898718	-0.107755	0.435118	0.292
urine	male	Systolic Blood Pressure	bf_urin	guanidinosuccinate	Amino Acid	Guanidino and Acetamido Metabolism	-0.0115917	-0.123892	0.0876706	0.788	0.0261153	-0.48551	0.514035	0.914	0.0145236	-0.485531	0.491407	0.946	0.0035569	-1.94267	1.66153	0.95
urine	male	Diastolic Blood Pressure	bf_urin	guanidinosuccinate	Amino Acid	Guanidino and Acetamido Metabolism	0.00477962	-0.0999068	0.124008	0.926	-0.121944	-0.59644	0.356409	0.65	-0.117164	-0.595664	0.368221	0.644	-0.00210446	-1.97463	2.02933	0.966
urine	male	Glucose	bf_urin	guanidinosuccinate	Amino Acid	Guanidino and Acetamido Metabolism	0.0531526	-0.0425921	0.211049	0.31	-0.53216	-0.995036	-0.0908579	0.02	-0.479007	-0.956657	-0.0177237	0.038	-0.0804007	-1.14742	0.13935	0.344
urine	male	HDL	bf_urin	guanidinosuccinate	Amino Acid	Guanidino and Acetamido Metabolism	0.042119	-0.0478135	0.190063	0.428	-0.296695	-0.713486	0.100636	0.166	-0.254576	-0.686213	0.167867	0.228	-0.070332	-3.08602	1.5088	0.592
urine	male	LDL	bf_urin	guanidinosuccinate	Amino Acid	Guanidino and Acetamido Metabolism	0.030995	-0.0546358	0.180632	0.564	0.168606	-0.277031	0.656453	0.5	0.199601	-0.262264	0.678773	0.424	0.0429719	-1.91927	1.94476	0.704
urine	male	Triglycerides	bf_urin	guanidinosuccinate	Amino Acid	Guanidino and Acetamido Metabolism	0.0317893	-0.0592898	0.177241	0.524	0.175376	-0.348256	0.68729	0.496	0.207165	-0.331764	0.714774	0.422	0.048547	-1.93731	1.91234	0.674
urine	male	CRP	bf_urin	isobutyrylglycine (C4)	Amino Acid	Leucine, Isoleucine and Valine Metabolism	0.0393178	-0.0657117	0.189876	0.53	-0.1863	-0.638374	0.284575	0.44	-0.146983	-0.610694	0.325361	0.544	-0.0510962	-3.67356	2.34754	0.778
urine	male	IL6	bf_urin	isobutyrylglycine (C4)	Amino Acid	Leucine, Isoleucine and Valine Metabolism	0.0829875	-0.0296766	0.27881	0.2	-0.138353	-0.562963	0.337219	0.576	-0.0553659	-0.514788	0.399361	0.822	-0.0431054	-6.24434	4.01195	0.902
urine	male	IL18	bf_urin	isobutyrylglycine (C4)	Amino Acid	Leucine, Isoleucine and Valine Metabolism	0.0253982	-0.0830394	0.174061	0.696	0.0871613	-0.393689	0.581725	0.724	0.11256	-0.378384	0.600037	0.628	0.0258861	-1.8939	3.17914	0.844
urine	male	Adiponectin	bf_urin	isobutyrylglycine (C4)	Amino Acid	Leucine, Isoleucine and Valine Metabolism	0.0264443	-0.0779413	0.16492	0.642	0.0112001	-0.435845	0.447763	0.972	0.0376444	-0.392833	0.45493	0.87	0.0236264	-2.75916	2.81068	0.92
urine	male	Leptin	bf_urin	isobutyrylglycine (C4)	Amino Acid	Leucine, Isoleucine and Valine Metabolism	0.0468005	-0.0471839	0.192175	0.382	0.569908	0.172984	0.975159	0.006	0.616708	0.204097	1.03204	0.004	0.0562053	-0.0933394	0.384669	0.386
urine	male	Systolic Blood Pressure	bf_urin	isobutyrylglycine (C4)	Amino Acid	Leucine, Isoleucine and Valine Metabolism	0.0047568	-0.118145	0.147526	0.956	0.00810362	-0.490266	0.518042	0.994	0.0128604	-0.481942	0.520163	0.986	0.00745002	-2.1736	3.21012	0.966
urine	male	Diastolic Blood Pressure	bf_urin	isobutyrylglycine (C4)	Amino Acid	Leucine, Isoleucine and Valine Metabolism	0.0144085	-0.11865	0.162179	0.788	-0.12883	-0.629581	0.382141	0.624	-0.114422	-0.60676	0.396207	0.64	-0.011016	-2.76855	2.46682	0.944
urine	male	Glucose	bf_urin	isobutyrylglycine (C4)	Amino Acid	Leucine, Isoleucine and Valine Metabolism	-0.0301759	-0.18043	0.0833696	0.584	-0.448467	-0.892072	0.00292528	0.052	-0.478643	-0.934246	-0.038045	0.04	0.0434976	-0.311106	0.472716	0.6
urine	male	HDL	bf_urin	isobutyrylglycine (C4)	Amino Acid	Leucine, Isoleucine and Valine Metabolism	0.0423601	-0.0538407	0.184816	0.428	-0.301866	-0.707894	0.137327	0.154	-0.259506	-0.667263	0.146161	0.216	-0.0834867	-2.34136	1.61853	0.556
urine	male	LDL	bf_urin	isobutyrylglycine (C4)	Amino Acid	Leucine, Isoleucine and Valine Metabolism	0.0877637	-0.0250943	0.277385	0.186	0.0985511	-0.39497	0.57074	0.682	0.186315	-0.295168	0.695044	0.476	0.189193	-2.80162	3.45043	0.55
urine	male	Triglycerides	bf_urin	isobutyrylglycine (C4)	Amino Acid	Leucine, Isoleucine and Valine Metabolism	0.0431886	-0.0809993	0.210396	0.464	0.155851	-0.361072	0.66335	0.536	0.19904	-0.301956	0.707718	0.414	0.0873893	-1.89955	2.12591	0.658
urine	male	CRP	bf_urin	isovalerylglutamine	Amino Acid	Leucine, Isoleucine and Valine Metabolism	0.0111099	-0.0531898	0.107959	0.764	-0.159404	-0.607584	0.325657	0.488	-0.148294	-0.594124	0.329291	0.52	-0.00871589	-1.57946	1.53821	0.876
urine	male	IL6	bf_urin	isovalerylglutamine	Amino Acid	Leucine, Isoleucine and Valine Metabolism	0.0192483	-0.0607134	0.141123	0.686	-0.0624711	-0.517056	0.416339	0.78	-0.0432228	-0.502243	0.426421	0.84	0.000731529	-1.87614	2.12123	0.986
urine	male	IL18	bf_urin	isovalerylglutamine	Amino Acid	Leucine, Isoleucine and Valine Metabolism	-0.0119755	-0.117518	0.0678965	0.794	0.132636	-0.321961	0.601271	0.596	0.120661	-0.340397	0.598694	0.626	-0.00195522	-2.03371	1.36329	0.98
urine	male	Adiponectin	bf_urin	isovalerylglutamine	Amino Acid	Leucine, Isoleucine and Valine Metabolism	0.00905496	-0.0537872	0.0985381	0.804	0.0262716	-0.398355	0.445538	0.902	0.0353266	-0.382664	0.460485	0.86	0.0104548	-1.67833	1.91509	0.876
urine	male	Leptin	bf_urin	isovalerylglutamine	Amino Acid	Leucine, Isoleucine and Valine Metabolism	-0.00263455	-0.0730153	0.0677182	0.898	0.608663	0.210118	1.01221	0.002	0.606029	0.208294	1.0141	0.002	-0.00216978	-0.184859	0.123672	0.896
urine	male	Systolic Blood Pressure	bf_urin	isovalerylglutamine	Amino Acid	Leucine, Isoleucine and Valine Metabolism	0.00236786	-0.0779364	0.0919628	0.956	0.0115685	-0.505703	0.530031	0.956	0.0139363	-0.504737	0.507387	0.93	0.00563942	-1.92794	2.10514	0.898
urine	male	Diastolic Blood Pressure	bf_urin	isovalerylglutamine	Amino Acid	Leucine, Isoleucine and Valine Metabolism	0.0108204	-0.0708916	0.121012	0.818	-0.137554	-0.657662	0.354649	0.61	-0.126734	-0.634234	0.356923	0.634	-0.00102315	-1.72164	2.10057	0.988
urine	male	Glucose	bf_urin	isovalerylglutamine	Amino Acid	Leucine, Isoleucine and Valine Metabolism	-0.00980954	-0.1103	0.0607042	0.84	-0.470619	-0.909523	-0.00526294	0.048	-0.480428	-0.923315	-0.019134	0.038	0.00681966	-0.293712	0.366398	0.846
urine	male	HDL	bf_urin	isovalerylglutamine	Amino Acid	Leucine, Isoleucine and Valine Metabolism	-0.00273281	-0.0847224	0.0726011	0.96	-0.255467	-0.679482	0.158345	0.252	-0.258199	-0.685742	0.166435	0.24	0.00367755	-0.975793	0.895439	0.92
urine	male	LDL	bf_urin	isovalerylglutamine	Amino Acid	Leucine, Isoleucine and Valine Metabolism	-0.0101297	-0.109212	0.0684917	0.736	0.205086	-0.306306	0.664421	0.414	0.194956	-0.320478	0.677893	0.444	-0.00789595	-0.956262	0.931399	0.876
urine	male	Triglycerides	bf_urin	isovalerylglutamine	Amino Acid	Leucine, Isoleucine and Valine Metabolism	-0.00477892	-0.107195	0.0829766	0.956	0.202119	-0.296157	0.674567	0.466	0.19734	-0.285419	0.669502	0.48	-0.000446678	-1.39359	1.21327	0.992
urine	male	CRP	bf_urin	isovalerylglycine	Amino Acid	Leucine, Isoleucine and Valine Metabolism	0.0525457	-0.082619	0.24944	0.466	-0.1986	-0.68673	0.25992	0.43	-0.146054	-0.636803	0.316358	0.514	-0.0864008	-4.47069	2.82696	0.748
urine	male	IL6	bf_urin	isovalerylglycine	Amino Acid	Leucine, Isoleucine and Valine Metabolism	0.0936419	-0.0227281	0.274416	0.142	-0.159375	-0.61665	0.304862	0.504	-0.0657326	-0.536871	0.419141	0.806	-0.091928	-6.13791	6.57732	0.86
urine	male	IL18	bf_urin	isovalerylglycine	Amino Acid	Leucine, Isoleucine and Valine Metabolism	0.0156547	-0.135439	0.174768	0.828	0.101	-0.428462	0.641384	0.704	0.116655	-0.411947	0.612011	0.668	0.0365713	-3.83734	4.76888	0.876
urine	male	Adiponectin	bf_urin	isovalerylglycine	Amino Acid	Leucine, Isoleucine and Valine Metabolism	0.0481235	-0.0715739	0.212198	0.426	-0.00410984	-0.404092	0.403542	0.944	0.0440137	-0.359902	0.446876	0.846	0.0490202	-5.20474	6.43308	0.876
urine	male	Leptin	bf_urin	isovalerylglycine	Amino Acid	Leucine, Isoleucine and Valine Metabolism	0.0466762	-0.0610969	0.188176	0.436	0.558117	0.119642	1.02041	0.006	0.604793	0.198128	1.04972	0.002	0.0677184	-0.122451	0.432999	0.438
urine	male	Systolic Blood Pressure	bf_urin	isovalerylglycine	Amino Acid	Leucine, Isoleucine and Valine Metabolism	-0.0122749	-0.169244	0.125618	0.862	0.0334389	-0.461351	0.55693	0.91	0.0211639	-0.471518	0.564113	0.948	-0.0173907	-3.5781	2.23643	0.93
urine	male	Diastolic Blood Pressure	bf_urin	isovalerylglycine	Amino Acid	Leucine, Isoleucine and Valine Metabolism	0.0381537	-0.104712	0.215818	0.582	-0.157516	-0.664526	0.36318	0.548	-0.119362	-0.611819	0.382396	0.644	-0.046865	-4.13984	2.72881	0.834
urine	male	Glucose	bf_urin	isovalerylglycine	Amino Acid	Leucine, Isoleucine and Valine Metabolism	0.0265289	-0.109875	0.191509	0.692	-0.49778	-0.97497	-0.0123719	0.04	-0.471252	-0.943631	-0.014873	0.046	-0.0333815	-0.832135	0.500512	0.702
urine	male	HDL	bf_urin	isovalerylglycine	Amino Acid	Leucine, Isoleucine and Valine Metabolism	0.0757587	-0.038657	0.238345	0.214	-0.331669	-0.754553	0.0856308	0.098	-0.255911	-0.692099	0.146348	0.192	-0.189717	-3.66994	2.36653	0.374
urine	male	LDL	bf_urin	isovalerylglycine	Amino Acid	Leucine, Isoleucine and Valine Metabolism	0.136529	-0.0146427	0.364979	0.088	0.0507484	-0.423931	0.529572	0.832	0.187277	-0.298208	0.673992	0.438	0.358783	-5.09822	7.15918	0.47
urine	male	Triglycerides	bf_urin	isovalerylglycine	Amino Acid	Leucine, Isoleucine and Valine Metabolism	0.0693116	-0.067092	0.28774	0.334	0.125954	-0.405174	0.646241	0.622	0.195265	-0.3521	0.705911	0.46	0.124559	-2.68998	3.25422	0.634
urine	male	CRP	bf_urin	nicotinamide N-oxide	Cofactors and Vitamins	Nicotinate and Nicotinamide Metabolism	-0.00168405	-0.155145	0.162341	0.954	-0.134926	-0.628165	0.366261	0.574	-0.13661	-0.618437	0.32613	0.542	0.00702089	-3.6114	2.78518	0.972
urine	male	IL6	bf_urin	nicotinamide N-oxide	Cofactors and Vitamins	Nicotinate and Nicotinamide Metabolism	-0.132775	-0.371865	0.0112608	0.082	0.0751782	-0.417556	0.540951	0.774	-0.0575969	-0.548098	0.409188	0.826	0.219769	-7.91627	8.80581	0.836
urine	male	IL18	bf_urin	nicotinamide N-oxide	Cofactors and Vitamins	Nicotinate and Nicotinamide Metabolism	-0.0343972	-0.229543	0.122959	0.684	0.141089	-0.349151	0.638887	0.57	0.106692	-0.377259	0.59735	0.65	-0.0228748	-4.05716	4.84238	0.918
urine	male	Adiponectin	bf_urin	nicotinamide N-oxide	Cofactors and Vitamins	Nicotinate and Nicotinamide Metabolism	-0.0866103	-0.277388	0.0260294	0.164	0.129622	-0.316407	0.549899	0.55	0.0430116	-0.383872	0.468477	0.834	-0.0853797	-6.53967	6.05845	0.87
urine	male	Leptin	bf_urin	nicotinamide N-oxide	Cofactors and Vitamins	Nicotinate and Nicotinamide Metabolism	-0.096285	-0.298273	0.0282971	0.152	0.715378	0.3231	1.14587	0	0.619093	0.204376	1.031	0.008	-0.135295	-0.768055	0.0525951	0.16
urine	male	Systolic Blood Pressure	bf_urin	nicotinamide N-oxide	Cofactors and Vitamins	Nicotinate and Nicotinamide Metabolism	-0.0404805	-0.226636	0.11649	0.598	0.0449193	-0.473458	0.555025	0.886	0.00443878	-0.500339	0.501917	0.982	-0.0149972	-3.47146	4.00018	0.964
urine	male	Diastolic Blood Pressure	bf_urin	nicotinamide N-oxide	Cofactors and Vitamins	Nicotinate and Nicotinamide Metabolism	-0.0962254	-0.309155	0.0576926	0.178	-0.0307204	-0.521597	0.507167	0.898	-0.126946	-0.600019	0.374464	0.612	0.185988	-6.60562	8.47155	0.65
urine	male	Glucose	bf_urin	nicotinamide N-oxide	Cofactors and Vitamins	Nicotinate and Nicotinamide Metabolism	0.0600497	-0.072622	0.237083	0.414	-0.535682	-1.01989	-0.0504631	0.034	-0.475632	-0.948412	0.000368478	0.052	-0.0932984	-1.10913	0.391694	0.458
urine	male	HDL	bf_urin	nicotinamide N-oxide	Cofactors and Vitamins	Nicotinate and Nicotinamide Metabolism	0.0756159	-0.046992	0.256092	0.234	-0.333809	-0.786713	0.118073	0.152	-0.258193	-0.702558	0.160668	0.254	-0.183509	-4.1893	3.06206	0.42
urine	male	LDL	bf_urin	nicotinamide N-oxide	Cofactors and Vitamins	Nicotinate and Nicotinamide Metabolism	-0.0266638	-0.199962	0.141495	0.698	0.222734	-0.274108	0.758002	0.386	0.19607	-0.286719	0.693904	0.428	-0.0516429	-3.11112	3.07557	0.818
urine	male	Triglycerides	bf_urin	nicotinamide N-oxide	Cofactors and Vitamins	Nicotinate and Nicotinamide Metabolism	0.0364592	-0.121392	0.229642	0.666	0.15158	-0.365466	0.684998	0.588	0.188039	-0.309009	0.7357	0.486	0.0541199	-2.51623	3.18326	0.848
urine	male	CRP	bf_urin	succinimide	Xenobiotics	Chemical	-0.0336505	-0.205041	0.0879545	0.598	-0.117899	-0.600326	0.376443	0.612	-0.151549	-0.609807	0.358583	0.496	0.0580037	-2.2947	3.48036	0.762
urine	male	IL6	bf_urin	succinimide	Xenobiotics	Chemical	-0.139999	-0.36462	0.015624	0.09	0.0891854	-0.38842	0.546219	0.722	-0.0508136	-0.543702	0.427446	0.82	0.273294	-7.53911	10.0473	0.778
urine	male	IL18	bf_urin	succinimide	Xenobiotics	Chemical	-0.0798515	-0.26872	0.0372888	0.224	0.186907	-0.315502	0.688225	0.47	0.107056	-0.411083	0.5946	0.714	-0.0684799	-3.24933	6.0401	0.794
urine	male	Adiponectin	bf_urin	succinimide	Xenobiotics	Chemical	0.0283498	-0.0880832	0.168075	0.586	0.01715	-0.391714	0.441384	0.93	0.0454998	-0.366828	0.45448	0.84	0.0156427	-3.14786	2.65548	0.926
urine	male	Leptin	bf_urin	succinimide	Xenobiotics	Chemical	-0.131129	-0.335482	0.00222829	0.058	0.736774	0.340891	1.12669	0.002	0.605645	0.177774	1.03065	0.006	-0.193839	-1.15858	0.00910734	0.064
urine	male	Systolic Blood Pressure	bf_urin	succinimide	Xenobiotics	Chemical	0.0233663	-0.115145	0.181505	0.718	-0.00220686	-0.526217	0.514298	0.966	0.0211595	-0.489624	0.520353	0.93	0.0103532	-4.09945	3.31528	0.956
urine	male	Diastolic Blood Pressure	bf_urin	succinimide	Xenobiotics	Chemical	0.0698538	-0.0491569	0.26806	0.278	-0.19232	-0.676153	0.293762	0.416	-0.122467	-0.583929	0.359903	0.598	-0.101539	-4.94816	4.50686	0.716
urine	male	Glucose	bf_urin	succinimide	Xenobiotics	Chemical	-0.0132744	-0.145001	0.10132	0.834	-0.462173	-0.913618	0.0366515	0.056	-0.475448	-0.925605	-0.00502121	0.046	0.0166364	-0.483313	0.620886	0.84
urine	male	HDL	bf_urin	succinimide	Xenobiotics	Chemical	-0.0030227	-0.127146	0.121912	0.97	-0.255644	-0.678381	0.176199	0.224	-0.258667	-0.676449	0.162274	0.206	0.000735604	-1.47167	1.71358	0.992
urine	male	LDL	bf_urin	succinimide	Xenobiotics	Chemical	-0.124772	-0.333846	0.0133731	0.092	0.325661	-0.128166	0.764593	0.16	0.200889	-0.259507	0.647866	0.408	-0.27097	-6.40993	6.87668	0.484
urine	male	Triglycerides	bf_urin	succinimide	Xenobiotics	Chemical	-0.0667659	-0.248935	0.0588741	0.356	0.272537	-0.209592	0.785007	0.262	0.205771	-0.270625	0.725637	0.404	-0.112989	-3.82076	5.46971	0.636
urine	male	CRP	bf_urin	tigloylglycine	Amino Acid	Leucine, Isoleucine and Valine Metabolism	0.0390282	-0.100605	0.210199	0.534	-0.179668	-0.670919	0.274905	0.452	-0.14064	-0.615407	0.29439	0.534	-0.058962	-3.47804	3.94496	0.788
urine	male	IL6	bf_urin	tigloylglycine	Amino Acid	Leucine, Isoleucine and Valine Metabolism	0.0567255	-0.0630265	0.238454	0.446	-0.108405	-0.585863	0.353072	0.68	-0.0516799	-0.503408	0.386936	0.844	-0.0406911	-4.49791	4.35591	0.894
urine	male	IL18	bf_urin	tigloylglycine	Amino Acid	Leucine, Isoleucine and Valine Metabolism	0.0622977	-0.0697046	0.254249	0.35	0.0480047	-0.415359	0.541424	0.884	0.110302	-0.357991	0.603325	0.68	0.0941052	-4.08759	4.98915	0.766
urine	male	Adiponectin	bf_urin	tigloylglycine	Amino Acid	Leucine, Isoleucine and Valine Metabolism	-0.0175062	-0.155437	0.0988469	0.772	0.0560408	-0.359945	0.48238	0.814	0.0385346	-0.37775	0.450018	0.904	0.00960864	-2.9805	5.11568	0.964
urine	male	Leptin	bf_urin	tigloylglycine	Amino Acid	Leucine, Isoleucine and Valine Metabolism	0.11836	-0.00603773	0.316562	0.062	0.488666	0.068695	0.898277	0.02	0.607026	0.167857	1.05366	0	0.183482	-0.0105735	0.66365	0.062
urine	male	Systolic Blood Pressure	bf_urin	tigloylglycine	Amino Acid	Leucine, Isoleucine and Valine Metabolism	-0.0570872	-0.252309	0.0651721	0.402	0.0674628	-0.443958	0.562302	0.788	0.0103756	-0.485453	0.477376	0.98	-0.0165485	-3.77514	4.63137	0.966
urine	male	Diastolic Blood Pressure	bf_urin	tigloylglycine	Amino Acid	Leucine, Isoleucine and Valine Metabolism	-0.0429706	-0.220585	0.0916031	0.58	-0.0593535	-0.558035	0.428679	0.828	-0.102324	-0.601358	0.368218	0.69	0.0347646	-3.89795	2.10767	0.878
urine	male	Glucose	bf_urin	tigloylglycine	Amino Acid	Leucine, Isoleucine and Valine Metabolism	0.155576	-9.57646e-05	0.390211	0.052	-0.626929	-1.10311	-0.173504	0.004	-0.471354	-0.950753	0.00345166	0.054	-0.286595	-2.50025	0.719366	0.106
urine	male	HDL	bf_urin	tigloylglycine	Amino Acid	Leucine, Isoleucine and Valine Metabolism	0.0703451	-0.0498016	0.238336	0.28	-0.319542	-0.788821	0.106512	0.172	-0.249197	-0.681305	0.164564	0.242	-0.169345	-4.70601	2.14862	0.45
urine	male	LDL	bf_urin	tigloylglycine	Amino Acid	Leucine, Isoleucine and Valine Metabolism	0.10425	-0.026619	0.314427	0.134	0.0890907	-0.398027	0.527837	0.672	0.193341	-0.289918	0.656142	0.412	0.285632	-3.17961	6.10652	0.478
urine	male	Triglycerides	bf_urin	tigloylglycine	Amino Acid	Leucine, Isoleucine and Valine Metabolism	0.047783	-0.0937276	0.245084	0.494	0.144064	-0.367965	0.63308	0.578	0.191847	-0.318569	0.655113	0.464	0.073909	-2.95835	3.06827	0.75
urine	male	CRP	bf_urin	X - 11261			-0.0192537	-0.142083	0.0561395	0.71	-0.118829	-0.594006	0.318587	0.594	-0.138083	-0.583997	0.320998	0.54	0.0298246	-1.68826	2.08903	0.81
urine	male	IL6	bf_urin	X - 11261			-0.0544197	-0.226276	0.0600405	0.384	-0.00991551	-0.47569	0.483663	0.96	-0.0643352	-0.554888	0.454959	0.766	0.0800322	-3.45216	5.19363	0.786
urine	male	IL18	bf_urin	X - 11261			-0.0377195	-0.184422	0.0475082	0.47	0.144397	-0.32837	0.617569	0.542	0.106677	-0.373569	0.593917	0.662	-0.0168666	-3.14023	3.25294	0.88
urine	male	Adiponectin	bf_urin	X - 11261			0.0129078	-0.0589519	0.107968	0.76	0.0350712	-0.377462	0.443504	0.846	0.047979	-0.351784	0.460637	0.806	0.012482	-2.57888	2.26161	0.902
urine	male	Leptin	bf_urin	X - 11261			-0.0286737	-0.14851	0.0471634	0.544	0.639917	0.216036	1.05729	0.004	0.611243	0.208189	1.03088	0.012	-0.0285825	-0.340985	0.0831086	0.552
urine	male	Systolic Blood Pressure	bf_urin	X - 11261			0.0112691	-0.0757127	0.134924	0.836	0.000258172	-0.514467	0.50555	0.992	0.0115273	-0.496957	0.507037	0.95	0.00189303	-1.74933	2.20048	0.97
urine	male	Diastolic Blood Pressure	bf_urin	X - 11261			0.0543384	-0.0534446	0.22326	0.4	-0.190394	-0.658876	0.26335	0.43	-0.136056	-0.604874	0.327617	0.596	-0.0470848	-3.10981	4.17139	0.844
urine	male	Glucose	bf_urin	X - 11261			0.0240896	-0.0520598	0.146986	0.624	-0.508173	-0.985909	-0.046817	0.03	-0.484083	-0.972862	-0.0276107	0.036	-0.0218452	-0.769397	0.213368	0.64
urine	male	HDL	bf_urin	X - 11261			0.0356072	-0.0521637	0.16441	0.482	-0.288499	-0.726123	0.148157	0.188	-0.252892	-0.700133	0.172777	0.27	-0.0572045	-1.63137	2.43323	0.668
urine	male	LDL	bf_urin	X - 11261			0.00543581	-0.085823	0.0991874	0.91	0.195878	-0.277016	0.674143	0.418	0.201313	-0.272981	0.69658	0.408	0.00945673	-1.62425	1.12928	0.902
urine	male	Triglycerides	bf_urin	X - 11261			-0.0310777	-0.184414	0.0659849	0.574	0.231208	-0.266104	0.749633	0.392	0.200131	-0.290711	0.726049	0.462	-0.0287825	-2.16047	2.09838	0.812
urine	male	CRP	bf_urin	X - 15486			-0.0390321	-0.210992	0.103869	0.584	-0.108336	-0.559739	0.337277	0.64	-0.147368	-0.594042	0.297079	0.528	0.0711239	-3.01687	3.65901	0.756
urine	male	IL6	bf_urin	X - 15486			-0.10607	-0.303432	0.0213893	0.15	0.0611001	-0.413692	0.560227	0.804	-0.0449694	-0.519668	0.455089	0.88	0.0906205	-5.00212	5.59171	0.89
urine	male	IL18	bf_urin	X - 15486			-0.0560066	-0.242235	0.0725352	0.424	0.147503	-0.362764	0.63996	0.578	0.0914966	-0.399477	0.592345	0.692	-0.0548227	-5.00585	3.81216	0.824
urine	male	Adiponectin	bf_urin	X - 15486			0.138498	0.00586404	0.343688	0.044	-0.0876893	-0.494356	0.316024	0.714	0.0508087	-0.364166	0.456652	0.816	0.301917	-7.73982	8.17567	0.824
urine	male	Leptin	bf_urin	X - 15486			-0.125683	-0.319487	0.00418665	0.056	0.734992	0.29947	1.16264	0	0.609309	0.169692	1.02493	0.004	-0.185033	-1.14445	0.00954234	0.06
urine	male	Systolic Blood Pressure	bf_urin	X - 15486			0.0222414	-0.12961	0.185172	0.732	0.00699319	-0.508018	0.502192	0.986	0.0292346	-0.482378	0.503409	0.898	0.0195374	-2.56703	3.56942	0.942
urine	male	Diastolic Blood Pressure	bf_urin	X - 15486			0.104415	-0.0278729	0.322927	0.144	-0.208913	-0.729796	0.266459	0.404	-0.104498	-0.584153	0.338681	0.68	-0.162791	-9.13327	10.2202	0.692
urine	male	Glucose	bf_urin	X - 15486			0.0509278	-0.0894848	0.222971	0.468	-0.534895	-1.02669	-0.0550748	0.024	-0.483968	-0.942434	-0.00187704	0.05	-0.0775143	-1.01767	0.412921	0.51
urine	male	HDL	bf_urin	X - 15486			0.0872095	-0.0329265	0.261094	0.162	-0.34351	-0.795263	0.0982776	0.122	-0.2563	-0.700681	0.207745	0.252	-0.194166	-3.75774	3.54665	0.382
urine	male	LDL	bf_urin	X - 15486			0.00584377	-0.136805	0.167545	0.932	0.199038	-0.310739	0.706655	0.406	0.204882	-0.276271	0.666523	0.4	0.0175265	-1.84683	2.33995	0.912
urine	male	Triglycerides	bf_urin	X - 15486			-0.114946	-0.339757	0.026163	0.136	0.316943	-0.165585	0.839898	0.21	0.201996	-0.276157	0.702802	0.432	-0.213476	-6.00487	5.92236	0.536
urine	male	CRP	bf_urin	X - 17676			0.00178345	-0.0776361	0.0777735	0.962	-0.142756	-0.600067	0.290917	0.546	-0.140973	-0.621324	0.289768	0.558	0.00197779	-1.38761	1.23841	0.964
urine	male	IL6	bf_urin	X - 17676			0.00527155	-0.102829	0.116034	0.9	-0.0632964	-0.52763	0.393598	0.772	-0.0580249	-0.537576	0.401379	0.776	0.0113834	-1.82315	2.0704	0.928
urine	male	IL18	bf_urin	X - 17676			0.00571215	-0.106072	0.12939	0.908	0.104992	-0.355193	0.572477	0.624	0.110704	-0.362441	0.578026	0.634	0.0194981	-2.62067	1.60986	0.866
urine	male	Adiponectin	bf_urin	X - 17676			0.00222485	-0.0749833	0.0778171	0.894	0.0249601	-0.376692	0.444799	0.932	0.027185	-0.370861	0.44165	0.916	0.00768466	-2.13512	1.85516	0.878
urine	male	Leptin	bf_urin	X - 17676			0.00568863	-0.0899352	0.115395	0.9	0.599726	0.191113	1.03494	0.004	0.605415	0.187757	1.05328	0.006	0.00469607	-0.266982	0.206408	0.894
urine	male	Systolic Blood Pressure	bf_urin	X - 17676			-3.26117e-05	-0.0806291	0.0757648	0.992	0.0218153	-0.467069	0.525915	0.93	0.0217827	-0.483807	0.537546	0.918	0.00225202	-1.38177	1.58583	0.958
urine	male	Diastolic Blood Pressure	bf_urin	X - 17676			0.00591055	-0.104591	0.134929	0.942	-0.127461	-0.605248	0.331917	0.572	-0.121551	-0.580818	0.341326	0.594	0.00905029	-2.61251	3.28716	0.924
urine	male	Glucose	bf_urin	X - 17676			0.0039721	-0.0900682	0.0999021	0.922	-0.475075	-0.938013	-0.0107379	0.046	-0.471103	-0.933286	0.0137821	0.062	-0.00243788	-0.415185	0.322714	0.936
urine	male	HDL	bf_urin	X - 17676			0.00157058	-0.0570652	0.0693934	0.986	-0.252179	-0.695488	0.165058	0.266	-0.250609	-0.681463	0.176164	0.258	0.00123361	-0.533368	0.711469	0.968
urine	male	LDL	bf_urin	X - 17676			0.00174677	-0.0793065	0.0830855	0.966	0.177984	-0.311925	0.649986	0.482	0.179731	-0.32733	0.645811	0.472	0.00135286	-1.49818	0.921863	0.97
urine	male	Triglycerides	bf_urin	X - 17676			-0.00150456	-0.0928481	0.0828139	0.942	0.202258	-0.275056	0.690436	0.44	0.200754	-0.281819	0.688567	0.442	0.00154684	-1.12743	0.980059	0.964
urine	male	CRP	bf_urin	X - 21851			-0.0461699	-0.243921	0.122887	0.616	-0.114	-0.581812	0.373682	0.594	-0.16017	-0.602426	0.315909	0.49	0.086713	-4.76515	3.86068	0.798
urine	male	IL6	bf_urin	X - 21851			-0.0280472	-0.213144	0.141242	0.752	-0.0303248	-0.529191	0.482762	0.902	-0.0583721	-0.540353	0.423594	0.808	-0.00332308	-3.35065	3.40264	0.988
urine	male	IL18	bf_urin	X - 21851			0.0955818	-0.0737874	0.317655	0.306	0.0178189	-0.495071	0.535993	0.96	0.113401	-0.381867	0.620663	0.674	0.158189	-4.15842	5.96339	0.744
urine	male	Adiponectin	bf_urin	X - 21851			-0.118571	-0.325354	0.0190552	0.092	0.161144	-0.284464	0.591093	0.462	0.0425722	-0.383588	0.452242	0.826	-0.142458	-9.68888	8.78417	0.85
urine	male	Leptin	bf_urin	X - 21851			-0.120453	-0.32341	0.020625	0.106	0.735014	0.303084	1.19728	0	0.614561	0.218081	1.04584	0.008	-0.172288	-0.853119	0.043654	0.114
urine	male	Systolic Blood Pressure	bf_urin	X - 21851			0.0979787	-0.072901	0.326426	0.28	-0.0819116	-0.591199	0.456863	0.76	0.016067	-0.479252	0.5284	0.928	0.031661	-5.03532	7.24841	0.956
urine	male	Diastolic Blood Pressure	bf_urin	X - 21851			0.143284	-0.0127619	0.371345	0.09	-0.268452	-0.727154	0.263292	0.292	-0.125168	-0.586798	0.370255	0.6	-0.263012	-6.37061	9.39128	0.63
urine	male	Glucose	bf_urin	X - 21851			-0.031823	-0.213254	0.135938	0.688	-0.448001	-0.900314	0.0394233	0.072	-0.479824	-0.897214	-0.00542234	0.046	0.0595089	-0.736423	0.745287	0.706
urine	male	HDL	bf_urin	X - 21851			-0.122149	-0.327767	0.0316507	0.134	-0.121118	-0.579746	0.305882	0.602	-0.243267	-0.698937	0.154993	0.306	0.321426	-4.03462	4.61181	0.4
urine	male	LDL	bf_urin	X - 21851			-0.0718731	-0.291696	0.0904991	0.392	0.272902	-0.236406	0.787241	0.3	0.201029	-0.279486	0.671628	0.402	-0.141565	-4.56298	4.12975	0.638
urine	male	Triglycerides	bf_urin	X - 21851			0.0409285	-0.143826	0.235496	0.674	0.147877	-0.354567	0.658076	0.572	0.188806	-0.31675	0.691759	0.486	0.0709783	-3.71549	3.69709	0.84
urine	male	CRP	bf_urin	X - 24345			-0.0332752	-0.18343	0.0895176	0.604	-0.108189	-0.586606	0.357917	0.622	-0.141465	-0.592411	0.331484	0.53	0.0560954	-2.9197	3.32103	0.81
urine	male	IL6	bf_urin	X - 24345			-0.0578432	-0.240899	0.0553872	0.37	0.00387304	-0.497443	0.48932	0.976	-0.0539702	-0.537658	0.44527	0.822	0.0472925	-5.07728	2.93881	0.896
urine	male	IL18	bf_urin	X - 24345			0.0244227	-0.122255	0.192566	0.72	0.0932863	-0.392714	0.584907	0.69	0.117709	-0.363908	0.61434	0.634	0.0257604	-2.8196	3.09346	0.898
urine	male	Adiponectin	bf_urin	X - 24345			0.029928	-0.0811125	0.176167	0.584	0.00649395	-0.430292	0.442987	0.982	0.0364219	-0.380096	0.449866	0.87	0.0122802	-2.69548	3.19224	0.946
urine	male	Leptin	bf_urin	X - 24345			-0.0911452	-0.271163	0.0189111	0.14	0.707113	0.26834	1.12292	0.004	0.615968	0.185428	1.02363	0.006	-0.128351	-0.776995	0.0312559	0.142
urine	male	Systolic Blood Pressure	bf_urin	X - 24345			0.0490056	-0.0798022	0.242299	0.48	-0.0287878	-0.523289	0.456938	0.938	0.0202179	-0.49442	0.503323	0.91	0.0216505	-2.95981	4.52709	0.93
urine	male	Diastolic Blood Pressure	bf_urin	X - 24345			0.0219479	-0.112171	0.188118	0.742	-0.133821	-0.649443	0.34653	0.588	-0.111873	-0.599758	0.349043	0.654	-0.0109589	-3.5906	3.14816	0.952
urine	male	Glucose	bf_urin	X - 24345			0.031952	-0.0888084	0.175113	0.588	-0.511209	-0.96097	-0.0617509	0.024	-0.479257	-0.92554	-0.0411959	0.032	-0.0475111	-0.771918	0.414734	0.604
urine	male	HDL	bf_urin	X - 24345			0.0755366	-0.0282806	0.2485	0.2	-0.326836	-0.755602	0.112006	0.148	-0.251299	-0.696621	0.179646	0.244	-0.175255	-4.13492	2.79704	0.388
urine	male	LDL	bf_urin	X - 24345			-0.0213538	-0.181897	0.104017	0.758	0.218191	-0.294391	0.663232	0.39	0.196838	-0.306784	0.634708	0.412	-0.022801	-2.75402	2.96406	0.882
urine	male	Triglycerides	bf_urin	X - 24345			-0.0631921	-0.257886	0.0617455	0.374	0.258091	-0.254079	0.767473	0.33	0.194899	-0.307085	0.702432	0.478	-0.0876858	-3.44746	4.11784	0.676
urine	male	CRP	bf_urin	X - 24350			-0.0322401	-0.178421	0.0866576	0.568	-0.111565	-0.592851	0.378839	0.638	-0.143805	-0.600437	0.353171	0.536	0.0485604	-1.66612	1.80665	0.788
urine	male	IL6	bf_urin	X - 24350			-0.0576189	-0.225885	0.0503623	0.362	0.00968552	-0.451349	0.50867	0.958	-0.0479334	-0.494448	0.444921	0.836	0.0492508	-4.35341	4.18228	0.866
urine	male	IL18	bf_urin	X - 24350			-0.0352762	-0.195349	0.0794735	0.602	0.15309	-0.363636	0.662676	0.558	0.117814	-0.392781	0.622434	0.634	-0.0382033	-4.31066	3.37958	0.852
urine	male	Adiponectin	bf_urin	X - 24350			0.100356	-0.0215835	0.275933	0.118	-0.0540454	-0.494655	0.382148	0.816	0.0463109	-0.378219	0.496645	0.818	0.15649	-5.00614	6.57048	0.824
urine	male	Leptin	bf_urin	X - 24350			-0.105432	-0.284473	0.0102219	0.096	0.720445	0.291377	1.15604	0.002	0.615013	0.173845	1.02564	0.004	-0.152054	-0.963165	0.0161237	0.1
urine	male	Systolic Blood Pressure	bf_urin	X - 24350			0.023902	-0.116538	0.17916	0.726	-0.00610882	-0.516699	0.496983	0.994	0.0177932	-0.477126	0.498981	0.924	0.00814262	-3.91492	2.82909	0.962
urine	male	Diastolic Blood Pressure	bf_urin	X - 24350			0.0932049	-0.030239	0.2854	0.142	-0.212506	-0.736746	0.287411	0.392	-0.119301	-0.630219	0.392287	0.646	-0.135191	-6.24302	3.85578	0.708
urine	male	Glucose	bf_urin	X - 24350			0.0371377	-0.0836076	0.182057	0.544	-0.5135	-0.960245	-0.0468788	0.024	-0.476362	-0.910994	-0.0241286	0.032	-0.0549514	-0.97463	0.257841	0.556
urine	male	HDL	bf_urin	X - 24350			0.00816548	-0.111909	0.137774	0.898	-0.268228	-0.727817	0.182044	0.222	-0.260063	-0.713139	0.202348	0.236	-0.00373608	-1.38708	1.49899	0.958
urine	male	LDL	bf_urin	X - 24350			0.0458765	-0.0646597	0.217319	0.502	0.1551	-0.315352	0.657026	0.568	0.200977	-0.254456	0.70964	0.446	0.0857733	-2.42062	3.63104	0.696
urine	male	Triglycerides	bf_urin	X - 24350			-0.0875731	-0.2769	0.0277137	0.184	0.286677	-0.207012	0.793574	0.266	0.199104	-0.299635	0.70092	0.456	-0.150846	-4.86485	3.92047	0.564
urine	male	CRP	bf_urin	X - 24469			-0.0980033	-0.302009	0.0321491	0.168	-0.0433185	-0.485138	0.462291	0.824	-0.141322	-0.589579	0.337511	0.532	0.233404	-4.57844	4.71051	0.588
urine	male	IL6	bf_urin	X - 24469			-0.137858	-0.358939	0.00958511	0.076	0.0842171	-0.373059	0.538007	0.722	-0.0536413	-0.506927	0.404378	0.81	0.26403	-6.94928	9.36991	0.822
urine	male	IL18	bf_urin	X - 24469			-0.037263	-0.193753	0.0880301	0.568	0.160551	-0.35174	0.643419	0.522	0.123288	-0.369984	0.581647	0.588	-0.0359785	-2.54658	3.61218	0.86
urine	male	Adiponectin	bf_urin	X - 24469			0.0289703	-0.0725701	0.163321	0.624	0.0177677	-0.388169	0.418526	0.944	0.046738	-0.366482	0.450049	0.85	0.0237746	-5.6838	2.9571	0.906
urine	male	Leptin	bf_urin	X - 24469			-0.124025	-0.337007	0.0091588	0.072	0.723903	0.312446	1.11823	0	0.599878	0.153454	1.01567	0.006	-0.179713	-1.26326	0.0207831	0.078
urine	male	Systolic Blood Pressure	bf_urin	X - 24469			-0.0154066	-0.158395	0.12387	0.8	0.0313655	-0.451643	0.502968	0.882	0.015959	-0.459177	0.491708	0.954	0.00575813	-3.68173	3.24993	0.982
urine	male	Diastolic Blood Pressure	bf_urin	X - 24469			0.0582513	-0.0607465	0.234356	0.358	-0.183524	-0.667695	0.302045	0.518	-0.125273	-0.62298	0.351603	0.628	-0.0641461	-2.96497	2.81397	0.778
urine	male	Glucose	bf_urin	X - 24469			-0.0164896	-0.176085	0.108181	0.792	-0.457011	-0.930985	0.00508458	0.058	-0.473501	-0.920952	-0.00996133	0.046	0.0230712	-0.442432	0.718876	0.798
urine	male	HDL	bf_urin	X - 24469			0.0574632	-0.0419354	0.223813	0.312	-0.305069	-0.754438	0.153884	0.198	-0.247606	-0.681191	0.20395	0.304	-0.110767	-2.56587	2.32343	0.54
urine	male	LDL	bf_urin	X - 24469			-0.0776178	-0.274049	0.0363224	0.244	0.276933	-0.217253	0.777181	0.294	0.199315	-0.303978	0.670312	0.432	-0.133497	-4.31997	2.84792	0.588
urine	male	Triglycerides	bf_urin	X - 24469			-0.0877037	-0.278786	0.0290353	0.194	0.288315	-0.206323	0.796547	0.272	0.200612	-0.3017	0.704043	0.41	-0.159023	-6.40361	2.62431	0.532
urine	male	CRP	bf_urin	X - 24801			-0.0659992	-0.260456	0.0737735	0.354	-0.0802563	-0.577007	0.442579	0.718	-0.146256	-0.62063	0.333624	0.518	0.139424	-2.24819	4.85608	0.668
urine	male	IL6	bf_urin	X - 24801			-0.0786223	-0.263301	0.0775214	0.272	0.01108	-0.520334	0.560213	0.982	-0.0675422	-0.570047	0.437171	0.788	0.0710833	-4.61934	5.19016	0.872
urine	male	IL18	bf_urin	X - 24801			0.0353962	-0.1256	0.21912	0.642	0.0576226	-0.466681	0.530569	0.794	0.0930188	-0.419449	0.587908	0.662	0.0582683	-2.63584	3.30992	0.824
urine	male	Adiponectin	bf_urin	X - 24801			-0.0934625	-0.27435	0.0281724	0.154	0.143514	-0.280069	0.570581	0.514	0.0500516	-0.367533	0.477336	0.84	-0.0810546	-5.56656	6.30627	0.874
urine	male	Leptin	bf_urin	X - 24801			-0.112803	-0.310053	0.0133341	0.106	0.734013	0.337426	1.13754	0	0.62121	0.216654	1.03788	0	-0.160756	-1.03245	0.0248804	0.106
urine	male	Systolic Blood Pressure	bf_urin	X - 24801			0.0242536	-0.127934	0.190661	0.748	-0.0122317	-0.545497	0.527317	0.99	0.0120219	-0.508154	0.499717	0.938	0.00579006	-3.3967	2.76566	0.99
urine	male	Diastolic Blood Pressure	bf_urin	X - 24801			0.0946057	-0.0320746	0.288052	0.182	-0.225995	-0.724698	0.317963	0.39	-0.131389	-0.619764	0.374864	0.612	-0.158522	-6.54497	7.292	0.69
urine	male	Glucose	bf_urin	X - 24801			0.0151595	-0.131108	0.161453	0.802	-0.494731	-0.979206	-0.0327458	0.03	-0.479571	-0.941156	-0.0401423	0.024	-0.0232858	-0.82809	0.446789	0.806
urine	male	HDL	bf_urin	X - 24801			-0.0878869	-0.294088	0.0422636	0.23	-0.168698	-0.632223	0.276197	0.492	-0.256584	-0.730191	0.180698	0.28	0.220277	-2.56451	2.81012	0.442
urine	male	LDL	bf_urin	X - 24801			-0.0551196	-0.239771	0.0840841	0.422	0.25018	-0.260039	0.757716	0.306	0.19506	-0.281224	0.672941	0.408	-0.102467	-3.06185	3.11451	0.654
urine	male	Triglycerides	bf_urin	X - 24801			-0.00566232	-0.183064	0.158794	0.94	0.205555	-0.315821	0.742235	0.45	0.199892	-0.29166	0.747925	0.454	-0.00560339	-2.65829	2.23624	0.966
urine	male	CRP	bf_urin	X - 25442			-0.0179646	-0.14679	0.0835031	0.702	-0.116511	-0.591818	0.387435	0.604	-0.134475	-0.602952	0.382889	0.568	0.0253886	-1.80945	1.93018	0.854
urine	male	IL6	bf_urin	X - 25442			-0.0785777	-0.251546	0.0264155	0.188	0.0164334	-0.496048	0.474905	0.91	-0.0621443	-0.565131	0.409049	0.83	0.0952936	-3.50753	7.21668	0.818
urine	male	IL18	bf_urin	X - 25442			-0.00273782	-0.13019	0.128113	0.95	0.110865	-0.374286	0.601311	0.662	0.108127	-0.354823	0.60128	0.678	0.00408703	-2.85259	2.56814	0.964
urine	male	Adiponectin	bf_urin	X - 25442			0.054435	-0.0400537	0.184366	0.282	-0.0105188	-0.428885	0.423039	0.994	0.0439162	-0.388607	0.482279	0.816	0.0832581	-3.00153	3.6446	0.794
urine	male	Leptin	bf_urin	X - 25442			-0.0618806	-0.204876	0.0440391	0.272	0.680789	0.26006	1.0991	0.002	0.618908	0.204727	1.05419	0.006	-0.0822917	-0.559119	0.0836443	0.278
urine	male	Systolic Blood Pressure	bf_urin	X - 25442			0.0143183	-0.105029	0.152317	0.814	0.000394625	-0.487226	0.488782	0.968	0.0147129	-0.483705	0.515861	0.964	0.00783762	-2.79922	2.93288	0.942
urine	male	Diastolic Blood Pressure	bf_urin	X - 25442			0.0609413	-0.0447139	0.236979	0.322	-0.185962	-0.677845	0.295904	0.458	-0.125021	-0.632613	0.360304	0.59	-0.0684311	-3.52232	4.04014	0.752
urine	male	Glucose	bf_urin	X - 25442			0.0423595	-0.0437281	0.179915	0.4	-0.524179	-0.960166	-0.0734724	0.016	-0.481819	-0.909639	-0.0415532	0.028	-0.0592156	-0.910007	0.153993	0.416
urine	male	HDL	bf_urin	X - 25442			0.0850441	-0.0201187	0.261331	0.15	-0.330307	-0.774346	0.0964141	0.114	-0.245263	-0.694871	0.193972	0.25	-0.197511	-5.45646	3.60463	0.38
urine	male	LDL	bf_urin	X - 25442			-0.0201039	-0.150841	0.0916921	0.75	0.213483	-0.269926	0.677327	0.378	0.193379	-0.303924	0.670684	0.404	-0.0298638	-2.51014	1.45037	0.858
urine	male	Triglycerides	bf_urin	X - 25442			-0.0608237	-0.240776	0.058897	0.306	0.268594	-0.192888	0.770189	0.26	0.207771	-0.258307	0.716948	0.388	-0.0963471	-4.49413	3.75189	0.594
urine	male	CRP	bf_urin	X - 25464			-0.0242892	-0.156479	0.0747137	0.584	-0.11572	-0.611921	0.358013	0.626	-0.14001	-0.6139	0.323401	0.534	0.0311858	-1.74619	2.5608	0.79
urine	male	IL6	bf_urin	X - 25464			-0.0503114	-0.209475	0.0445233	0.382	0.0155487	-0.412691	0.494558	0.956	-0.0347628	-0.474272	0.461619	0.84	0.0505789	-3.74273	3.44373	0.842
urine	male	IL18	bf_urin	X - 25464			0.016652	-0.096603	0.151181	0.762	0.0954917	-0.414715	0.578184	0.694	0.112144	-0.399808	0.60251	0.658	0.0231325	-1.50756	2.31851	0.816
urine	male	Adiponectin	bf_urin	X - 25464			0.0135672	-0.0711574	0.11768	0.758	0.032934	-0.399964	0.480617	0.86	0.0465012	-0.380868	0.502048	0.826	0.0113429	-1.67007	2.31099	0.9
urine	male	Leptin	bf_urin	X - 25464			-0.0421037	-0.176733	0.050575	0.356	0.668505	0.226157	1.07439	0.002	0.626401	0.201606	1.05877	0.004	-0.0477573	-0.443122	0.0801991	0.36
urine	male	Systolic Blood Pressure	bf_urin	X - 25464			0.0300078	-0.0669849	0.156967	0.552	-0.0262429	-0.520211	0.474178	0.902	0.00376497	-0.494897	0.506823	0.994	0.00137584	-3.14923	3.00517	0.99
urine	male	Diastolic Blood Pressure	bf_urin	X - 25464			0.0553391	-0.0552608	0.218659	0.34	-0.184597	-0.659392	0.287338	0.456	-0.129258	-0.612565	0.353883	0.588	-0.0557193	-3.22295	2.68993	0.792
urine	male	Glucose	bf_urin	X - 25464			0.0185961	-0.0740217	0.147474	0.698	-0.499738	-0.966425	-0.0574032	0.034	-0.481142	-0.939347	0.00233622	0.052	-0.0186092	-0.603325	0.216979	0.706
urine	male	HDL	bf_urin	X - 25464			0.0426721	-0.044481	0.185928	0.406	-0.291118	-0.722892	0.119517	0.214	-0.248446	-0.670823	0.172094	0.258	-0.0831132	-2.27472	1.15142	0.568
urine	male	LDL	bf_urin	X - 25464			-0.0204698	-0.147164	0.0871365	0.68	0.216246	-0.283172	0.656103	0.364	0.195776	-0.310696	0.640404	0.418	-0.0177835	-1.8874	1.71563	0.858
urine	male	Triglycerides	bf_urin	X - 25464			-0.0467765	-0.20166	0.0488813	0.406	0.252544	-0.25701	0.774126	0.334	0.205767	-0.297239	0.730714	0.436	-0.0474633	-2.20036	2.66865	0.706
urine	male	CRP	eggs	indole-3-acetamide	Xenobiotics	Chemical	0.00265527	-0.0556155	0.0606964	0.924	-0.0837587	-0.348512	0.197116	0.562	-0.0811035	-0.342839	0.197914	0.554	-0.00101128	-2.1657	2.24581	0.99
urine	male	IL6	eggs	indole-3-acetamide	Xenobiotics	Chemical	-0.00747406	-0.0742317	0.0495987	0.78	-0.0449342	-0.31047	0.228438	0.732	-0.0524083	-0.314664	0.228192	0.684	0.0149086	-1.77074	1.8687	0.88
urine	male	IL18	eggs	indole-3-acetamide	Xenobiotics	Chemical	-0.0277677	-0.12407	0.0290903	0.402	0.0342508	-0.254485	0.29849	0.796	0.00648305	-0.295669	0.264473	0.946	0.00188035	-3.14407	3.73744	0.984
urine	male	Adiponectin	eggs	indole-3-acetamide	Xenobiotics	Chemical	0.0203165	-0.0224817	0.0919292	0.438	0.119723	-0.112226	0.353435	0.314	0.140039	-0.0971835	0.371732	0.236	0.0756134	-0.978796	1.77619	0.546
urine	male	Leptin	eggs	indole-3-acetamide	Xenobiotics	Chemical	-0.0187907	-0.0929978	0.0328949	0.504	0.0322094	-0.245815	0.296701	0.826	0.0134187	-0.263762	0.278083	0.928	-0.000187104	-2.79844	2.14872	0.992
urine	male	Systolic Blood Pressure	eggs	indole-3-acetamide	Xenobiotics	Chemical	-0.00276776	-0.073439	0.0619541	0.898	0.00298667	-0.286981	0.277433	0.994	0.000218915	-0.28476	0.275119	0.992	0.0135715	-2.07136	2.02831	0.93
urine	male	Diastolic Blood Pressure	eggs	indole-3-acetamide	Xenobiotics	Chemical	-0.00489167	-0.0704742	0.0513481	0.868	0.0410362	-0.262935	0.3277	0.762	0.0361445	-0.25746	0.322265	0.798	0.000770119	-1.82453	2.15091	0.99
urine	male	Glucose	eggs	indole-3-acetamide	Xenobiotics	Chemical	0.00920933	-0.0422757	0.0773229	0.774	0.0897653	-0.173332	0.367512	0.546	0.0989746	-0.154361	0.378239	0.504	0.00890616	-2.93572	2.13512	0.914
urine	male	HDL	eggs	indole-3-acetamide	Xenobiotics	Chemical	0.00623845	-0.0408207	0.0627996	0.78	0.284629	0.0199094	0.516924	0.042	0.290868	0.022309	0.52657	0.04	0.0112711	-0.196806	0.315767	0.78
urine	male	LDL	eggs	indole-3-acetamide	Xenobiotics	Chemical	0.00458773	-0.0551651	0.0685276	0.87	0.097752	-0.180446	0.355959	0.472	0.10234	-0.169276	0.362156	0.452	0.00228479	-1.56056	1.51622	0.97
urine	male	Triglycerides	eggs	indole-3-acetamide	Xenobiotics	Chemical	0.00990515	-0.0476454	0.0824921	0.748	0.0396672	-0.260156	0.332815	0.794	0.0495724	-0.242194	0.348107	0.74	0.0048296	-2.43726	2.3007	0.944
urine	male	CRP	eggs	N6-methyladenosine	Nucleotide	Purine Metabolism, Adenine containing	0.00548847	-0.0345456	0.0609502	0.802	-0.0865184	-0.353581	0.152961	0.518	-0.0810299	-0.347324	0.166955	0.55	-0.00400926	-1.52276	1.38039	0.94
urine	male	IL6	eggs	N6-methyladenosine	Nucleotide	Purine Metabolism, Adenine containing	-0.0041142	-0.0569803	0.0383378	0.874	-0.0517769	-0.317478	0.241586	0.676	-0.0558911	-0.322783	0.242114	0.674	0.0064588	-1.06803	1.2307	0.908
urine	male	IL18	eggs	N6-methyladenosine	Nucleotide	Purine Metabolism, Adenine containing	-0.0143138	-0.0909723	0.0348661	0.638	0.027207	-0.233205	0.320072	0.868	0.0128932	-0.252877	0.315827	0.938	0.0173039	-2.73517	2.61339	0.88
urine	male	Adiponectin	eggs	N6-methyladenosine	Nucleotide	Purine Metabolism, Adenine containing	0.00490615	-0.0322114	0.0516431	0.85	0.134671	-0.119215	0.375164	0.296	0.139577	-0.114508	0.378081	0.272	0.00850621	-0.668762	0.841375	0.858
urine	male	Leptin	eggs	N6-methyladenosine	Nucleotide	Purine Metabolism, Adenine containing	-0.0141936	-0.0824947	0.0365117	0.628	0.0212088	-0.221789	0.290872	0.894	0.00701512	-0.241366	0.27761	0.974	0.0173244	-2.82933	2.51784	0.898
urine	male	Systolic Blood Pressure	eggs	N6-methyladenosine	Nucleotide	Purine Metabolism, Adenine containing	-0.0109997	-0.0828065	0.036656	0.686	0.0114596	-0.278598	0.298124	0.974	0.000459881	-0.294606	0.29015	0.988	0.00951576	-1.62222	1.66229	0.894
urine	male	Diastolic Blood Pressure	eggs	N6-methyladenosine	Nucleotide	Purine Metabolism, Adenine containing	-0.0107287	-0.0791554	0.0357555	0.672	0.0476614	-0.23694	0.341949	0.75	0.0369327	-0.236915	0.335473	0.82	-0.00304081	-1.9744	1.40057	0.956
urine	male	Glucose	eggs	N6-methyladenosine	Nucleotide	Purine Metabolism, Adenine containing	0.00782275	-0.0395973	0.0679356	0.714	0.101136	-0.17593	0.390152	0.476	0.108959	-0.163669	0.389303	0.42	0.01703	-1.89049	1.4956	0.822
urine	male	HDL	eggs	N6-methyladenosine	Nucleotide	Purine Metabolism, Adenine containing	0.00135163	-0.0378019	0.0437517	0.994	0.283045	0.0376821	0.526699	0.022	0.284397	0.0420734	0.531728	0.022	0.000490268	-0.199674	0.216139	0.988
urine	male	LDL	eggs	N6-methyladenosine	Nucleotide	Purine Metabolism, Adenine containing	0.00580518	-0.0405689	0.0627089	0.84	0.100948	-0.199326	0.378909	0.468	0.106753	-0.184449	0.385169	0.46	0.0138283	-1.57732	1.27702	0.86
urine	male	Triglycerides	eggs	N6-methyladenosine	Nucleotide	Purine Metabolism, Adenine containing	0.00369027	-0.0440067	0.0664593	0.934	0.0546264	-0.230328	0.352202	0.73	0.0583167	-0.227921	0.350788	0.716	0.00608274	-1.20569	1.39762	0.898
urine	male	CRP	vegetables	hippurate	Xenobiotics	Benzoate Metabolism	-0.0267106	-0.119073	0.0442648	0.468	-0.0209659	-0.304975	0.264971	0.884	-0.0476764	-0.340066	0.254497	0.716	0.0945254	-2.67955	3.28128	0.696
urine	male	IL6	vegetables	hippurate	Xenobiotics	Benzoate Metabolism	-0.0449237	-0.178469	0.0674479	0.454	0.00361927	-0.283355	0.265621	0.956	-0.0413044	-0.334535	0.25582	0.808	0.198502	-5.22137	5.48335	0.706
urine	male	IL18	vegetables	hippurate	Xenobiotics	Benzoate Metabolism	-0.0120855	-0.0842292	0.0390146	0.654	0.0754259	-0.222096	0.37948	0.634	0.0633404	-0.24603	0.363565	0.706	0.000723722	-1.71333	2.03758	0.972
urine	male	Adiponectin	vegetables	hippurate	Xenobiotics	Benzoate Metabolism	0.0006476	-0.0453975	0.0545561	0.994	0.0787752	-0.184694	0.321473	0.548	0.0794228	-0.188549	0.325093	0.546	0.0011004	-1.52729	1.87012	0.972
urine	male	Leptin	vegetables	hippurate	Xenobiotics	Benzoate Metabolism	-0.0100585	-0.0775082	0.0346417	0.704	0.191982	-0.102967	0.483727	0.204	0.181923	-0.11273	0.470804	0.22	-0.0145126	-1.5291	0.952303	0.764
urine	male	Systolic Blood Pressure	vegetables	hippurate	Xenobiotics	Benzoate Metabolism	-0.0084943	-0.0794675	0.0393766	0.782	0.162288	-0.156	0.474767	0.284	0.153793	-0.167377	0.465213	0.302	-0.00870188	-1.18901	0.801237	0.876
urine	male	Diastolic Blood Pressure	vegetables	hippurate	Xenobiotics	Benzoate Metabolism	-0.0121225	-0.084468	0.0389362	0.686	0.206372	-0.110093	0.51966	0.186	0.194249	-0.114682	0.51709	0.222	-0.0131481	-1.22361	1.15528	0.82
urine	male	Glucose	vegetables	hippurate	Xenobiotics	Benzoate Metabolism	0.00748216	-0.0371158	0.0713312	0.78	-0.0187244	-0.320716	0.295518	0.902	-0.0112423	-0.319312	0.291079	0.94	0.00235362	-1.5005	2.16485	0.968
urine	male	HDL	vegetables	hippurate	Xenobiotics	Benzoate Metabolism	0.0255998	-0.0467329	0.121183	0.46	0.116683	-0.137866	0.38236	0.39	0.142283	-0.119268	0.412815	0.324	0.0913077	-1.71902	2.52052	0.568
urine	male	LDL	vegetables	hippurate	Xenobiotics	Benzoate Metabolism	-9.34333e-05	-0.0510885	0.0493223	0.986	0.313282	0.0256394	0.610605	0.038	0.313188	0.0184319	0.61102	0.036	0.000400948	-0.308326	0.337558	0.974
urine	male	Triglycerides	vegetables	hippurate	Xenobiotics	Benzoate Metabolism	-0.00182717	-0.0612513	0.0564087	0.914	0.32381	0.0245757	0.649674	0.034	0.321983	0.0180965	0.637978	0.038	-0.00155238	-0.409982	0.228899	0.932
urine	male	CRP	vegetables	citraconate/glutaconate	Energy	TCA Cycle	-0.0164015	-0.116628	0.0696754	0.696	-0.027374	-0.324714	0.243991	0.866	-0.0437755	-0.326722	0.239479	0.754	0.0260083	-3.90935	4.58878	0.902
urine	male	IL6	vegetables	citraconate/glutaconate	Energy	TCA Cycle	-0.0876573	-0.23494	0.0115576	0.096	0.0573113	-0.230339	0.349552	0.656	-0.030346	-0.331449	0.265884	0.832	0.282622	-7.96915	7.62673	0.8
urine	male	IL18	vegetables	citraconate/glutaconate	Energy	TCA Cycle	-0.0513017	-0.17153	0.0289216	0.26	0.111458	-0.187032	0.422646	0.502	0.0601563	-0.243233	0.36931	0.71	-0.103542	-4.21431	4.31359	0.79
urine	male	Adiponectin	vegetables	citraconate/glutaconate	Energy	TCA Cycle	0.0596811	-0.00575928	0.172171	0.1	0.012394	-0.22706	0.260693	0.918	0.0720751	-0.171339	0.32091	0.592	0.244005	-6.02759	5.11869	0.616
urine	male	Leptin	vegetables	citraconate/glutaconate	Energy	TCA Cycle	-0.00439779	-0.0937921	0.0751948	0.926	0.177398	-0.123665	0.461509	0.234	0.173	-0.118128	0.442759	0.25	-0.0100157	-1.33486	1.39299	0.948
urine	male	Systolic Blood Pressure	vegetables	citraconate/glutaconate	Energy	TCA Cycle	-0.0635151	-0.200762	0.0193923	0.164	0.225527	-0.0900598	0.532691	0.15	0.162012	-0.147386	0.45718	0.3	-0.200768	-3.02742	3.72555	0.416
urine	male	Diastolic Blood Pressure	vegetables	citraconate/glutaconate	Energy	TCA Cycle	-0.0106405	-0.0974494	0.0779392	0.792	0.20969	-0.107801	0.525686	0.192	0.199049	-0.111995	0.500766	0.198	-0.0253523	-1.71845	1.23598	0.838
urine	male	Glucose	vegetables	citraconate/glutaconate	Energy	TCA Cycle	-0.0545079	-0.169184	0.0289545	0.218	0.0365351	-0.248671	0.336949	0.828	-0.0179728	-0.291778	0.282542	0.888	0.0832217	-4.47097	8.36209	0.89
urine	male	HDL	vegetables	citraconate/glutaconate	Energy	TCA Cycle	-0.00896387	-0.093926	0.0685385	0.838	0.161196	-0.116143	0.441883	0.264	0.152233	-0.129766	0.427689	0.276	-0.0167442	-1.46218	1.13313	0.906
urine	male	LDL	vegetables	citraconate/glutaconate	Energy	TCA Cycle	-0.0270005	-0.144062	0.0474608	0.538	0.333106	0.0430201	0.6201	0.024	0.306106	0.0177161	0.594904	0.04	-0.0618491	-0.809772	0.274288	0.558
urine	male	Triglycerides	vegetables	citraconate/glutaconate	Energy	TCA Cycle	-0.0854827	-0.218123	0.00313606	0.07	0.400713	0.0874693	0.710814	0.006	0.31523	0.000961645	0.631575	0.048	-0.230883	-2.62147	0.193348	0.118
urine	male	CRP	vegetables	X - 12111			-0.00955425	-0.0863905	0.0537126	0.8	-0.0335369	-0.315088	0.25205	0.79	-0.0430911	-0.32061	0.242615	0.732	0.019681	-1.49414	2.02634	0.848
urine	male	IL6	vegetables	X - 12111			-0.00605411	-0.0706849	0.0421115	0.812	-0.0242809	-0.322895	0.269895	0.854	-0.030335	-0.326522	0.26617	0.808	0.0100991	-1.84758	1.71019	0.896
urine	male	IL18	vegetables	X - 12111			0.00267865	-0.0492245	0.0553672	0.91	0.0536646	-0.262313	0.355537	0.762	0.0563433	-0.266013	0.361123	0.736	0.00214779	-1.21598	1.44722	0.958
urine	male	Adiponectin	vegetables	X - 12111			-0.0162047	-0.109305	0.0633099	0.7	0.0926597	-0.168116	0.344553	0.468	0.076455	-0.187517	0.34668	0.55	0.00336962	-3.72651	2.29251	0.994
urine	male	Leptin	vegetables	X - 12111			0.0051119	-0.0369894	0.063822	0.868	0.173631	-0.0996489	0.449321	0.242	0.178743	-0.100247	0.472968	0.236	0.00980016	-0.569061	1.02621	0.84
urine	male	Systolic Blood Pressure	vegetables	X - 12111			0.0153437	-0.0641191	0.107379	0.698	0.144428	-0.153157	0.415765	0.342	0.159771	-0.152831	0.45139	0.314	0.0622793	-1.92963	1.3305	0.716
urine	male	Diastolic Blood Pressure	vegetables	X - 12111			0.00649244	-0.053079	0.0769553	0.868	0.188303	-0.10907	0.462894	0.206	0.194796	-0.107201	0.470697	0.212	0.00814712	-0.74778	0.760708	0.872
urine	male	Glucose	vegetables	X - 12111			-0.0137492	-0.0967169	0.0604156	0.718	-0.00438447	-0.276671	0.276775	0.984	-0.0181337	-0.306428	0.273809	0.918	0.0462526	-2.1217	2.53823	0.82
urine	male	HDL	vegetables	X - 12111			-0.0112753	-0.0800834	0.0483792	0.694	0.154122	-0.137641	0.409594	0.3	0.142847	-0.146846	0.404319	0.328	-0.017329	-1.32417	1.29996	0.854
urine	male	LDL	vegetables	X - 12111			0.00547906	-0.0402766	0.0721453	0.866	0.306431	0.00419125	0.59285	0.046	0.31191	0.0119952	0.604158	0.044	0.00487477	-0.267521	0.305397	0.862
urine	male	Triglycerides	vegetables	X - 12111			-0.0020536	-0.0538269	0.0482328	0.922	0.319242	0.0396785	0.624664	0.026	0.317188	0.0160636	0.640422	0.038	-0.00100226	-0.296854	0.228228	0.948
urine	female	CRP	meat_other	vanillylmandelate (VMA)	Amino Acid	Tyrosine Metabolism	-0.00396291	-0.0486513	0.0344176	0.842	0.120867	-0.114839	0.362599	0.312	0.116904	-0.122117	0.350093	0.322	-0.00538931	-0.933824	0.87365	0.908
urine	female	IL6	meat_other	vanillylmandelate (VMA)	Amino Acid	Tyrosine Metabolism	-0.00940672	-0.0554879	0.0214638	0.554	-0.0616645	-0.259578	0.133431	0.544	-0.0710712	-0.270107	0.12289	0.48	0.022171	-2.33931	1.90303	0.786
urine	female	IL18	meat_other	vanillylmandelate (VMA)	Amino Acid	Tyrosine Metabolism	-0.00816812	-0.054781	0.0258744	0.662	-0.000239161	-0.234247	0.227784	0.988	-0.00840728	-0.243117	0.220616	0.932	0.00563221	-2.0585	2.09863	0.938
urine	female	Adiponectin	meat_other	vanillylmandelate (VMA)	Amino Acid	Tyrosine Metabolism	-0.0119671	-0.0639239	0.0211586	0.534	-0.147976	-0.361465	0.0698337	0.168	-0.159943	-0.374697	0.0542695	0.132	0.0412706	-0.495088	0.906581	0.59
urine	female	Leptin	meat_other	vanillylmandelate (VMA)	Amino Acid	Tyrosine Metabolism	0.0212351	-0.0145613	0.0757601	0.282	0.0498075	-0.115376	0.222216	0.572	0.0710426	-0.106329	0.246911	0.432	0.144456	-2.64564	2.36298	0.522
urine	female	Systolic Blood Pressure	meat_other	vanillylmandelate (VMA)	Amino Acid	Tyrosine Metabolism	0.0143114	-0.0156543	0.0693105	0.488	0.124959	-0.0782603	0.338886	0.254	0.13927	-0.0565767	0.348593	0.192	0.0502734	-1.12857	1.67576	0.556
urine	female	Diastolic Blood Pressure	meat_other	vanillylmandelate (VMA)	Amino Acid	Tyrosine Metabolism	0.00324933	-0.0385671	0.0543538	0.918	0.192081	-0.0563185	0.438403	0.13	0.195331	-0.0520343	0.440414	0.124	0.00275897	-0.582636	0.56993	0.942
urine	female	Glucose	meat_other	vanillylmandelate (VMA)	Amino Acid	Tyrosine Metabolism	-0.00680543	-0.0511626	0.0260589	0.686	0.0495183	-0.18323	0.273032	0.66	0.0427129	-0.192219	0.266544	0.694	-0.00415238	-1.75389	1.26163	0.94
urine	female	HDL	meat_other	vanillylmandelate (VMA)	Amino Acid	Tyrosine Metabolism	-0.00960138	-0.0579605	0.0236037	0.61	0.0629862	-0.157602	0.266423	0.53	0.0533848	-0.169416	0.256038	0.592	-0.0121492	-2.14517	2.11887	0.882
urine	female	LDL	meat_other	vanillylmandelate (VMA)	Amino Acid	Tyrosine Metabolism	-0.0117691	-0.0617653	0.0218076	0.574	-0.0714571	-0.290564	0.148282	0.54	-0.0832262	-0.305709	0.142734	0.474	0.0360462	-1.48669	1.98802	0.752
urine	female	Triglycerides	meat_other	vanillylmandelate (VMA)	Amino Acid	Tyrosine Metabolism	0.00110348	-0.0394939	0.0417802	0.928	-0.102556	-0.352724	0.129597	0.418	-0.101452	-0.354226	0.130077	0.414	-0.000153857	-1.28758	1.40426	0.994
